# Supplementary material for: Impact of PepT1 deletion on microbiota composition and colitis requires multiple generations
Source: NPJ Biofilms Microbiomes. 2020 Jul 21;6:27. doi: 10.1038/s41522-020-0137-y (PMC7374158; doi:10.1038/s41522-020-0137-y)
Supplement: Supplementary file 2 — Supplementary Data 1 [file 41522_2020_137_MOESM2_ESM.xlsx]

## Sheet: F1_L5
# Constructed from biom file
#OTU ID	reWT F1 - 1	reWT F1 - 2	reWT F1 - 3	reWT F1 - 4	reWT F1 - 5	reWT F1 - 6	reWT F1 - 7	reWT F1 - 8	reWT F1 - 9	reWT F1 - 10	reWT F1 - 11	reWT F1 - 12	reWT F1 - 13	reWT F1 - 14	reWT F1 - 15	reWT F1 - 16	reKO F1 -1	reKO F1 -2	reKO F1 -3	reKO F1 -4	reKO F1 -5	reKO F1 -6	reKO F1 -7	reKO F1 -8	reKO F1 -9	reKO F1 -10	reKO F1 -11	reKO F1 -12	reKO F1 -13	reKO F1 -14	reKO F1 -15	reKO F1 -16	Av. WT	Av. KO	p-value
Unassigned;Other;Other;Other;Other	0.00192234	0.000384468	0.000192234	0.000192234	0.000192234	0.000961169	0.000384468	0.000192234	0.000961169	0.000384468	0.000768935	0.000384468	0.000384468	0.0011534	0.000576701	0.000384468	0.000768935	0	0.000192234	0.000192234	0.000768935	0.00134564	0.000768935	0.000384468	0.000384468	0.0011534	0.000384468	0.000384468	0.000768935	0.000192234	0.000961169	0.0011534	0.000588716	0.000612745	0.877582
k__Archaea;p__Euryarchaeota;c__Methanobacteria;o__Methanobacteriales;f__Methanobacteriaceae	0	0.000192234	0	0	0	0	0	0	0	0	0	0	0	0	0	0	0	0	0	0	0	0	0	0	0	0	0	0	0	0	0	0	1.20146e-05	0	0.325309
k__Bacteria;p__Actinobacteria;c__Actinobacteria;o__Actinomycetales;f__Actinomycetaceae	0	0	0	0	0	0	0	0	0	0	0	0	0	0	0	0	0	0	0	0	0	0	0	0	0	0	0	0	0	0	0	0	0	0
k__Bacteria;p__Actinobacteria;c__Actinobacteria;o__Actinomycetales;f__Actinosynnemataceae	0	0	0	0	0	0	0	0	0	0	0	0	0	0	0	0	0	0	0	0	0	0	0	0	0	0	0	0	0	0	0	0	0	0
k__Bacteria;p__Actinobacteria;c__Actinobacteria;o__Actinomycetales;f__Corynebacteriaceae	0	0	0	0	0	0	0	0	0	0	0	0	0	0	0	0	0	0	0	0	0	0	0	0	0	0	0	0	0	0	0	0	0	0
k__Bacteria;p__Actinobacteria;c__Actinobacteria;o__Actinomycetales;f__Dermacoccaceae	0	0	0	0	0	0	0	0	0	0	0	0	0	0	0	0	0	0	0	0	0	0	0	0	0	0	0	0	0	0	0	0	0	0
k__Bacteria;p__Actinobacteria;c__Actinobacteria;o__Actinomycetales;f__Gordoniaceae	0	0	0	0	0	0	0	0	0	0	0	0	0	0	0	0	0	0	0	0	0	0	0	0	0	0	0	0	0	0	0	0	0	0
k__Bacteria;p__Actinobacteria;c__Actinobacteria;o__Actinomycetales;f__Microbacteriaceae	0	0	0	0	0	0	0	0	0	0	0	0	0	0	0	0	0	0	0	0	0	0	0	0	0	0	0	0	0	0	0	0	0	0
k__Bacteria;p__Actinobacteria;c__Actinobacteria;o__Actinomycetales;f__Micromonosporaceae	0	0	0	0	0	0	0	0	0	0	0	0	0	0	0	0	0	0	0	0	0	0	0	0	0	0	0	0	0	0	0	0	0	0
k__Bacteria;p__Actinobacteria;c__Actinobacteria;o__Actinomycetales;f__Nocardiopsaceae	0	0	0	0	0	0	0	0	0	0	0	0	0	0	0	0	0	0	0	0	0	0	0.000192234	0	0	0	0	0	0	0	0	0	0	1.20146e-05	0.325309
k__Bacteria;p__Actinobacteria;c__Actinobacteria;o__Actinomycetales;f__Promicromonosporaceae	0	0	0	0	0	0	0	0	0	0	0	0	0	0	0	0	0	0	0	0	0	0	0.000768935	0	0	0	0	0	0	0	0	0	0	4.80584e-05	0.325309
k__Bacteria;p__Actinobacteria;c__Actinobacteria;o__Bifidobacteriales;f__Bifidobacteriaceae	0	0.000768935	0.0261438	0	0	0.000192234	0	0	0	0.000768935	0	0.0113418	0.000384468	0	0.000192234	0.000192234	0	0.00269127	0.000384468	0	0	0	0.000768935	0.00461361	0.0221069	0	0.00557478	0.00499808	0	0	0	0	0.00249904	0.00257113	0.974301
k__Bacteria;p__Actinobacteria;c__Coriobacteriia;o__Coriobacteriales;f__Coriobacteriaceae	0.00346021	0.00692042	0.00768935	0.00230681	0.00538255	0.0017301	0.00403691	0.00230681	0.00307574	0.00288351	0.00192234	0.00499808	0.00288351	0.00422914	0.00192234	0.0149942	0.00230681	0.00422914	0.00922722	0.00422914	0.00422914	0.00326797	0.0165321	0.00365244	0.00519031	0.00346021	0.00538255	0.00557478	0.00499808	0.00384468	0.000961169	0.0011534	0.00442138	0.00488995	0.707088
k__Bacteria;p__Bacteroidetes;c__Bacteroidia;o__Bacteroidales;Other	0.000192234	0	0.000384468	0	0	0.000576701	0	0	0.000384468	0	0.000192234	0	0	0.000192234	0.000576701	0	0.000192234	0	0	0	0.000384468	0	0.000192234	0	0	0	0	0.000384468	0	0.000384468	0	0	0.00015619	9.61169e-05	0.371197
k__Bacteria;p__Bacteroidetes;c__Bacteroidia;o__Bacteroidales;f__	0.0257593	0.0613226	0.0149942	0.0784314	0.0584391	0.0497885	0.0622837	0.0432526	0.050173	0.053441	0.0288351	0.0182622	0.0267205	0.0507497	0.0309496	0.0897732	0.0382545	0.0269127	0.0891965	0.0130719	0.0169166	0.0288351	0.061707	0.0380623	0.0557478	0.0146098	0.0322953	0.000961169	0.0363322	0.0367166	0.0311419	0.0255671	0.0464485	0.0341455	0.110869
k__Bacteria;p__Bacteroidetes;c__Bacteroidia;o__Bacteroidales;f__Bacteroidaceae	0.0272972	0.0365244	0.0107651	0.0515186	0.0272972	0.014802	0.0240292	0.0240292	0.0315263	0.0384468	0.0207612	0.00980392	0.020569	0.0334487	0.0155709	0.0866974	0.0342176	0.0257593	0.0246059	0.0182622	0.0224913	0.0188389	0.0124952	0.0209535	0.0367166	0.0163399	0.0347943	0.0234525	0.0198001	0.0349865	0.0198001	0.0415225	0.029568	0.0253148	0.415352
k__Bacteria;p__Bacteroidetes;c__Bacteroidia;o__Bacteroidales;f__Porphyromonadaceae	0.0130719	0.00672818	0.00422914	0.0146098	0.000384468	0.00480584	0.00711265	0.00538255	0.00403691	0.00980392	0.00269127	0.00346021	0.00269127	0.00692042	0.0153787	0.00557478	0.0130719	0.0107651	0.00692042	0.00269127	0.00499808	0.0124952	0.00230681	0.0146098	0.0119185	0.00384468	0.0117263	0.00826605	0.0161476	0.00749712	0.0219146	0.0109573	0.00668012	0.0100082	0.0624297
k__Bacteria;p__Bacteroidetes;c__Bacteroidia;o__Bacteroidales;f__Prevotellaceae	0.0457516	0.0297962	0.00749712	0.0538255	0.0211457	0.0130719	0.0146098	0.0153787	0.0267205	0.0782391	0.01807	0.00961169	0.0380623	0.0278739	0.014802	0.0119185	0.0240292	0.0182622	0.0340254	0.0017301	0.0203768	0.0159554	0.0255671	0.0790081	0.0230681	0.0117263	0.0155709	0.0474817	0.0417147	0.0242215	0.0453672	0.0290273	0.0266484	0.0285707	0.772831
k__Bacteria;p__Bacteroidetes;c__Bacteroidia;o__Bacteroidales;f__Rikenellaceae	0.0371011	0.088812	0.0767013	0.126298	0.114764	0.0613226	0.05594	0.0590158	0.139369	0.0865052	0.115917	0.0542099	0.0993849	0.0905421	0.0484429	0.131488	0.105152	0.0686275	0.0743945	0.0678585	0.12476	0.106113	0.0713187	0.105152	0.128604	0.132641	0.12303	0.137447	0.0582468	0.10842	0.0565167	0.0388312	0.0866133	0.0941945	0.506603
k__Bacteria;p__Bacteroidetes;c__Bacteroidia;o__Bacteroidales;f__S24-7	0.231065	0.422338	0.434256	0.418108	0.437332	0.514033	0.508266	0.584775	0.414456	0.574779	0.453095	0.589773	0.419262	0.502115	0.51288	0.505767	0.378124	0.526144	0.53787	0.62649	0.495579	0.440215	0.384468	0.388504	0.444252	0.4802	0.60323	0.432334	0.435602	0.516724	0.37351	0.37351	0.470144	0.464797	0.859127
k__Bacteria;p__Bacteroidetes;c__Bacteroidia;o__Bacteroidales;f__[Odoribacteraceae]	0.264898	0.1411	0.135333	0.112649	0	0.163783	0.136486	0.0918877	0.117263	0.0576701	0.112072	0.0790081	0.152441	0.097847	0.102461	0.000192234	0.110727	0.0751634	0.0578624	0.114956	0.0718954	0.0634371	0.026336	0.0847751	0.108997	0.0999616	0.0857363	0.0584391	0.053441	0.0932334	0.070742	0.110727	0.110318	0.0804018	0.0878865
k__Bacteria;p__Bacteroidetes;c__Bacteroidia;o__Bacteroidales;f__[Paraprevotellaceae]	0	0	0	0	0	0	0	0	0.000384468	0	0	0	0	0	0	0	0	0	0	0	0	0	0.0011534	0	0	0	0	0	0	0	0	0	2.40292e-05	7.20877e-05	0.53188
k__Bacteria;p__Bacteroidetes;c__Flavobacteriia;o__Flavobacteriales;f__[Weeksellaceae]	0	0	0	0	0	0	0	0	0	0	0	0	0	0	0	0	0	0	0	0	0	0	0	0	0	0	0	0	0	0	0	0	0	0
k__Bacteria;p__Cyanobacteria;c__4C0d-2;o__YS2;f__	0.00442138	0.000384468	0.000961169	0.00230681	0.0011534	0.000961169	0.000768935	0.000384468	0	0.00192234	0.000768935	0	0	0.00134564	0.000768935	0.000384468	0.000192234	0.00211457	0.00192234	0	0.000384468	0	0.000961169	0.000768935	0.0011534	0.000192234	0.000576701	0.00442138	0.000768935	0.000576701	0	0.0011534	0.00103326	0.000949154	0.833266
k__Bacteria;p__Cyanobacteria;c__Chloroplast;o__Streptophyta;f__	0	0	0.000192234	0.000192234	0.000192234	0	0	0	0	0	0	0	0.000576701	0.000192234	0	0.000192234	0	0.000192234	0	0.000192234	0.000192234	0.000192234	0.000768935	0.000192234	0	0	0	0	0	0	0	0	9.61169e-05	0.000108131	0.850498
k__Bacteria;p__Deferribacteres;c__Deferribacteres;o__Deferribacterales;f__Deferribacteraceae	0	0	0	0	0	0	0	0	0	0	0	0	0	0	0	0	0	0	0	0	0	0	0	0	0	0	0	0	0	0	0	0	0	0
k__Bacteria;p__Firmicutes;Other;Other;Other	0	0	0	0	0	0	0	0	0	0	0	0	0.000192234	0	0	0	0	0	0	0	0	0	0	0	0	0	0	0	0	0	0	0	1.20146e-05	0	0.325309
k__Bacteria;p__Firmicutes;c__Bacilli;Other;Other	0	0	0.000576701	0	0	0	0	0.000192234	0	0	0	0.000192234	0	0	0	0	0	0	0.000192234	0.000192234	0	0	0	0	0	0	0	0	0	0	0	0	6.0073e-05	2.40292e-05	0.392047
k__Bacteria;p__Firmicutes;c__Bacilli;o__Bacillales;Other	0.000192234	0	0	0	0	0	0	0	0.000192234	0	0	0	0	0	0	0	0	0	0	0.000192234	0	0	0.000576701	0.00730488	0	0	0	0	0	0	0	0	2.40292e-05	0.000504614	0.299464
k__Bacteria;p__Firmicutes;c__Bacilli;o__Bacillales;f__	0	0	0	0	0	0	0	0	0	0	0	0	0	0	0	0	0	0	0	0	0	0	0	0	0	0	0	0	0	0	0	0	0	0
k__Bacteria;p__Firmicutes;c__Bacilli;o__Bacillales;f__Bacillaceae	0	0	0	0	0	0	0	0	0	0	0	0	0	0	0	0	0	0	0	0	0	0	0	0	0	0	0	0	0	0	0	0	0	0
k__Bacteria;p__Firmicutes;c__Bacilli;o__Bacillales;f__Listeriaceae	0	0	0	0	0	0	0	0	0	0	0	0	0	0	0	0	0	0	0	0	0	0	0	0	0	0	0	0	0	0	0	0	0	0
k__Bacteria;p__Firmicutes;c__Bacilli;o__Bacillales;f__Paenibacillaceae	0	0	0	0	0	0	0	0	0	0	0	0	0	0	0	0	0	0	0	0	0	0	0	0	0	0	0	0	0	0	0	0	0	0
k__Bacteria;p__Firmicutes;c__Bacilli;o__Bacillales;f__Planococcaceae	0	0	0	0	0	0	0	0	0	0	0.000192234	0	0	0	0	0	0	0	0	0	0	0	0	0	0	0	0	0	0	0	0	0	1.20146e-05	0	0.325309
k__Bacteria;p__Firmicutes;c__Bacilli;o__Bacillales;f__Staphylococcaceae	0	0	0	0	0	0	0	0	0	0	0	0	0	0	0	0	0	0	0	0	0	0	0.000768935	0.00422914	0	0	0	0	0	0	0	0	0	0.00031238	0.24859
k__Bacteria;p__Firmicutes;c__Bacilli;o__Lactobacillales;f__	0	0	0	0	0	0	0	0	0	0	0	0	0	0	0	0	0	0	0	0	0	0	0	0	0	0	0	0	0	0	0	0	0	0
k__Bacteria;p__Firmicutes;c__Bacilli;o__Lactobacillales;f__Aerococcaceae	0	0	0	0	0	0	0	0	0	0	0	0	0	0	0	0	0	0	0	0	0	0	0.000192234	0.0011534	0	0	0	0	0	0	0	0	0	8.41023e-05	0.253822
k__Bacteria;p__Firmicutes;c__Bacilli;o__Lactobacillales;f__Enterococcaceae	0	0	0	0	0	0	0	0	0	0	0	0	0	0	0	0.000384468	0	0	0.000192234	0	0	0	0	0	0	0	0	0	0	0	0	0	2.40292e-05	1.20146e-05	0.657933
k__Bacteria;p__Firmicutes;c__Bacilli;o__Lactobacillales;f__Lactobacillaceae	0.0230681	0.0367166	0.026336	0.00307574	0.0228758	0.00480584	0.00980392	0.00192234	0.00307574	0.00980392	0.00326797	0.0474817	0.0215302	0.00519031	0.00269127	0.0396002	0.00230681	0.0011534	0.0176855	0.0292195	0	0.000961169	0.0401769	0.0371011	0.00884275	0.000961169	0.000192234	0.020569	0.00403691	0.0017301	0.0615148	0.047674	0.0163279	0.0171328	0.898765
k__Bacteria;p__Firmicutes;c__Bacilli;o__Lactobacillales;f__Leuconostocaceae	0	0	0	0	0	0	0	0	0	0	0	0	0	0	0	0	0	0	0	0	0	0	0	0	0	0	0	0	0	0	0	0	0	0
k__Bacteria;p__Firmicutes;c__Bacilli;o__Lactobacillales;f__Streptococcaceae	0	0	0	0	0	0	0	0.000192234	0	0	0.000192234	0	0.000768935	0	0	0	0	0.000384468	0.000768935	0.000192234	0.000192234	0	0.000384468	0	0.000384468	0	0	0	0	0	0.000576701	0	7.20877e-05	0.000180219	0.182047
k__Bacteria;p__Firmicutes;c__Bacilli;o__Turicibacterales;f__Turicibacteraceae	0.00211457	0.0261438	0.0401769	0.0011534	0.000384468	0.0011534	0.00192234	0.00288351	0.00153787	0.00249904	0.0011534	0.0253749	0.000961169	0.00384468	0.000576701	0.000192234	0.0011534	0.000192234	0.00865052	0.0442138	0.0011534	0.000768935	0.000576701	0.00711265	0.00595925	0	0.0194156	0.00903499	0.00134564	0	0.00211457	0	0.00700452	0.00635573	0.876911
k__Bacteria;p__Firmicutes;c__Clostridia;Other;Other	0	0	0	0	0	0	0	0	0	0	0	0	0	0	0	0	0	0	0	0	0	0	0	0	0	0	0	0	0	0	0	0	0	0
k__Bacteria;p__Firmicutes;c__Clostridia;o__Clostridiales;Other	0.000384468	0.000192234	0.000192234	0.000384468	0	0.000192234	0	0.000192234	0.000192234	0	0	0.000192234	0	0	0.000576701	0	0.000576701	0	0.000384468	0.000192234	0.000576701	0.000192234	0.000192234	0.000192234	0.000192234	0.000192234	0	0.000192234	0	0	0.000384468	0.000768935	0.00015619	0.000252307	0.193259
k__Bacteria;p__Firmicutes;c__Clostridia;o__Clostridiales;f__	0.160707	0.0653595	0.0824683	0.0728566	0.122837	0.100923	0.100346	0.0876586	0.083045	0.0401769	0.115532	0.0578624	0.110727	0.0865052	0.13341	0.0659362	0.110534	0.13687	0.0434448	0.0267205	0.0767013	0.177624	0.161861	0.083045	0.0576701	0.111688	0.0359477	0.1188	0.221646	0.0909266	0.246636	0.205882	0.092897	0.119125	0.168969
k__Bacteria;p__Firmicutes;c__Clostridia;o__Clostridiales;f__Christensenellaceae	0.000192234	0	0	0	0	0	0	0	0	0	0	0	0	0	0.000192234	0	0.000192234	0.000384468	0.000192234	0	0	0.000192234	0	0	0.000192234	0	0	0	0.000192234	0	0	0.0011534	2.40292e-05	0.00015619	0.0868041
k__Bacteria;p__Firmicutes;c__Clostridia;o__Clostridiales;f__Clostridiaceae	0.000961169	0.000961169	0.000384468	0.000192234	0.000768935	0.000384468	0.00249904	0.000384468	0	0.000576701	0.000384468	0.000192234	0.000192234	0.000576701	0.000384468	0.00134564	0.00365244	0.00826605	0.0011534	0.000192234	0.000384468	0.0011534	0.00365244	0.0142253	0.000192234	0.0011534	0.00903499	0.0344098	0.00134564	0.00788158	0.00365244	0.00346021	0.000636774	0.00586313	0.0213907
k__Bacteria;p__Firmicutes;c__Clostridia;o__Clostridiales;f__Dehalobacteriaceae	0	0	0	0	0.000384468	0	0.000192234	0	0	0	0	0	0	0	0.000384468	0	0.000192234	0	0	0	0	0	0.000192234	0.0011534	0	0	0	0	0	0	0	0.000768935	6.0073e-05	0.000144175	0.356762
k__Bacteria;p__Firmicutes;c__Clostridia;o__Clostridiales;f__Eubacteriaceae	0	0	0	0	0	0	0	0	0	0	0	0	0	0	0	0	0	0	0	0	0	0	0.000192234	0	0	0	0	0	0	0	0	0	0	1.20146e-05	0.325309
k__Bacteria;p__Firmicutes;c__Clostridia;o__Clostridiales;f__Lachnospiraceae	0.0553633	0.00595925	0.0117263	0.00557478	0.056709	0.0203768	0.0280661	0.0155709	0.0207612	0.00249904	0.0301807	0.0117263	0.0121107	0.00941945	0.0276817	0.00711265	0.0545944	0.00249904	0.0128797	0.00519031	0.0355632	0.0269127	0.0374856	0.0138408	0.0128797	0.0244137	0.000768935	0.00442138	0.0324875	0.00384468	0.0182622	0.0242215	0.0200524	0.0193916	0.907036
k__Bacteria;p__Firmicutes;c__Clostridia;o__Clostridiales;f__Peptococcaceae	0	0	0	0	0	0	0	0	0	0.000192234	0	0.000384468	0	0	0	0	0	0	0	0	0	0	0	0.000192234	0	0	0	0	0	0	0	0	3.60438e-05	1.20146e-05	0.410169
k__Bacteria;p__Firmicutes;c__Clostridia;o__Clostridiales;f__Peptostreptococcaceae	0	0.000192234	0.000192234	0	0	0	0.000192234	0	0	0	0.000192234	0.000384468	0	0.000192234	0	0	0.000384468	0	0	0	0	0	0	0	0	0	0	0.000192234	0	0	0	0	8.41023e-05	3.60438e-05	0.238611
k__Bacteria;p__Firmicutes;c__Clostridia;o__Clostridiales;f__Ruminococcaceae	0.0622837	0.0409458	0.0332564	0.0457516	0.0503652	0.0251826	0.0286428	0.0330642	0.068243	0.017301	0.0488274	0.0415225	0.047674	0.0555556	0.061707	0.0134564	0.0788158	0.0265283	0.023837	0.0259516	0.0586313	0.0438293	0.0549789	0.0545944	0.0461361	0.0474817	0.00845829	0.0397924	0.0222991	0.0253749	0.0307574	0.0618993	0.0421112	0.0405854	0.804924
k__Bacteria;p__Firmicutes;c__Clostridia;o__Clostridiales;f__Veillonellaceae	0	0	0	0	0	0	0	0	0	0	0	0	0	0	0	0	0	0	0	0	0	0	0	0.000192234	0.000192234	0	0	0	0	0	0	0	0	2.40292e-05	0.153635
k__Bacteria;p__Firmicutes;c__Clostridia;o__Clostridiales;f__[Mogibacteriaceae]	0	0	0	0	0.000576701	0	0	0.000192234	0.000192234	0.000192234	0.000384468	0	0.000192234	0.000384468	0.000384468	0.000192234	0	0	0.000192234	0.000192234	0.000576701	0.000768935	0.000192234	0	0	0.000384468	0	0	0	0	0	0.000384468	0.000168205	0.000168205	1
k__Bacteria;p__Firmicutes;c__Clostridia;o__Clostridiales;f__[Tissierellaceae]	0	0	0	0	0	0	0	0	0	0	0	0	0	0	0	0	0	0	0	0	0	0	0	0	0	0	0	0	0	0	0	0	0	0
k__Bacteria;p__Firmicutes;c__Erysipelotrichi;o__Erysipelotrichales;f__Erysipelotrichaceae	0.00384468	0.00346021	0.0693964	0.000384468	0.000576701	0.000961169	0.000192234	0.00230681	0.0017301	0.00826605	0.00346021	0.0194156	0.00711265	0.00903499	0.0011534	0.00326797	0.0199923	0.00653595	0.0413303	0.00672818	0.0324875	0.0126874	0.0392157	0.0186467	0.0132641	0.017301	0.0011534	0.0011534	0.0240292	0	0.00211457	0.00365244	0.00841023	0.0150183	0.233368
k__Bacteria;p__Gemmatimonadetes;c__Gemm-3;o__;f__	0	0	0	0	0	0	0	0	0	0	0	0	0	0	0	0	0	0	0	0	0	0	0	0	0	0	0	0	0	0	0	0	0	0
k__Bacteria;p__Proteobacteria;c__Alphaproteobacteria;o__;f__	0	0.000384468	0.000192234	0	0	0	0	0	0	0	0	0	0	0	0.000192234	0	0	0.000384468	0.000192234	0	0	0	0	0	0	0	0	0	0	0.000384468	0	0	4.80584e-05	6.0073e-05	0.785545
k__Bacteria;p__Proteobacteria;c__Alphaproteobacteria;o__RF32;f__	0.0011534	0.00153787	0.000576701	0.000384468	0	0.000768935	0.000384468	0.000384468	0	0.0011534	0	0	0	0.0011534	0.000768935	0	0	0.000961169	0.000961169	0	0.000768935	0	0.000576701	0.00211457	0.000576701	0.000768935	0.000384468	0.000576701	0.000768935	0.000192234	0.000961169	0.000961169	0.000516628	0.000660804	0.440973
k__Bacteria;p__Proteobacteria;c__Alphaproteobacteria;o__Rhizobiales;f__Bradyrhizobiaceae	0	0	0	0	0	0	0	0	0	0	0	0	0	0	0	0	0	0	0	0	0	0	0	0	0	0	0	0	0	0	0	0	0	0
k__Bacteria;p__Proteobacteria;c__Alphaproteobacteria;o__Rhizobiales;f__Brucellaceae	0	0	0	0	0	0	0	0	0	0	0	0	0	0	0	0	0	0	0	0	0	0	0	0	0	0	0	0	0	0	0	0	0	0
k__Bacteria;p__Proteobacteria;c__Alphaproteobacteria;o__Rhizobiales;f__Methylobacteriaceae	0	0	0	0	0	0	0	0	0	0	0	0	0.000192234	0	0	0	0	0	0.000192234	0	0	0	0	0	0	0	0	0	0	0	0	0	1.20146e-05	1.20146e-05	1
k__Bacteria;p__Proteobacteria;c__Alphaproteobacteria;o__Rickettsiales;f__mitochondria	0	0	0	0.000192234	0	0.000576701	0	0.000192234	0.000192234	0.000192234	0	0.000192234	0.000384468	0	0	0.000192234	0	0	0.000384468	0.000192234	0	0.000192234	0.00346021	0	0	0	0	0	0	0	0	0	0.000132161	0.000264321	0.550539
k__Bacteria;p__Proteobacteria;c__Alphaproteobacteria;o__Sphingomonadales;f__Sphingomonadaceae	0	0	0	0	0	0	0	0	0	0	0	0	0	0	0	0	0	0	0	0	0	0	0	0	0	0	0	0	0	0	0	0	0	0
k__Bacteria;p__Proteobacteria;c__Betaproteobacteria;Other;Other	0	0	0	0	0	0	0	0	0	0	0	0	0	0	0	0	0	0	0	0	0	0	0	0	0	0	0	0	0	0	0	0	0	0
k__Bacteria;p__Proteobacteria;c__Betaproteobacteria;o__Burkholderiales;f__Alcaligenaceae	0.00403691	0.0017301	0.00269127	0.00461361	0.00346021	0.00499808	0.0017301	0.00346021	0.0011534	0.00538255	0.00461361	0.000576701	0.00461361	0.00153787	0.0124952	0.00153787	0.00538255	0.00538255	0.00192234	0.00749712	0.000576701	0.00442138	0.00461361	0.00365244	0.00288351	0.000384468	0.00211457	0.00615148	0.000961169	0.00499808	0.00288351	0.00269127	0.00366446	0.0035323	0.881005
k__Bacteria;p__Proteobacteria;c__Betaproteobacteria;o__Burkholderiales;f__Burkholderiaceae	0	0.000192234	0	0	0	0	0	0	0	0	0	0	0	0	0	0.000192234	0	0	0.000192234	0	0	0	0	0	0	0	0	0	0	0	0	0	2.40292e-05	1.20146e-05	0.559196
k__Bacteria;p__Proteobacteria;c__Betaproteobacteria;o__Burkholderiales;f__Comamonadaceae	0	0	0	0	0	0	0	0	0	0	0	0	0	0	0	0	0	0	0	0	0	0	0	0	0	0	0	0	0	0	0	0.000192234	0	1.20146e-05	0.325309
k__Bacteria;p__Proteobacteria;c__Betaproteobacteria;o__Neisseriales;f__Neisseriaceae	0	0	0	0	0	0	0	0	0	0	0	0	0	0	0	0	0	0	0	0	0	0	0	0	0	0	0	0	0	0	0	0	0	0
k__Bacteria;p__Proteobacteria;c__Deltaproteobacteria;o__Desulfovibrionales;f__Desulfovibrionaceae	0.0230681	0.00941945	0.00461361	0.00134564	0.0186467	0.0126874	0.0107651	0.0211457	0.0132641	0.00211457	0.0153787	0.00749712	0.00711265	0.00384468	0.0109573	0.0157632	0.011534	0.00442138	0.00326797	0.000768935	0.0253749	0.0140331	0.00672818	0.00326797	0.00788158	0.0171088	0.00288351	0.014802	0.00653595	0.0259516	0.00346021	0.00692042	0.0111015	0.00968378	0.583398
k__Bacteria;p__Proteobacteria;c__Epsilonproteobacteria;o__Campylobacterales;f__Helicobacteraceae	0	0	0	0	0	0	0	0	0	0	0	0	0	0	0	0	0	0	0	0	0	0	0.000576701	0	0	0	0	0	0	0	0	0	0	3.60438e-05	0.325309
k__Bacteria;p__Proteobacteria;c__Gammaproteobacteria;o__Enterobacteriales;f__Enterobacteriaceae	0	0	0	0.000192234	0	0	0	0	0	0	0	0	0	0	0	0	0	0	0	0	0	0	0	0	0	0	0	0	0	0	0	0	1.20146e-05	0	0.325309
k__Bacteria;p__Proteobacteria;c__Gammaproteobacteria;o__Xanthomonadales;f__Xanthomonadaceae	0	0	0	0	0	0	0	0	0	0	0	0	0	0	0	0	0	0	0	0	0	0	0	0	0	0	0	0	0	0	0	0	0	0
k__Bacteria;p__Spirochaetes;c__Spirochaetes;o__Spirochaetales;f__Spirochaetaceae	0	0	0	0	0	0	0	0	0	0	0	0	0	0	0	0	0	0	0	0	0	0	0	0	0	0	0	0	0	0	0	0	0	0
k__Bacteria;p__TM7;c__TM7-3;o__CW040;f__F16	0	0.000768935	0.0011534	0.000192234	0.000384468	0.000192234	0	0.000576701	0.000192234	0.000384468	0	0	0.00211457	0	0	0.0017301	0	0.000192234	0.000192234	0	0	0	0.00269127	0.000384468	0	0	0	0	0	0	0	0.000192234	0.000480584	0.000228278	0.288736
k__Bacteria;p__Tenericutes;c__Mollicutes;o__Anaeroplasmatales;f__Anaeroplasmataceae	0	0	0	0	0.0528643	0.000192234	0	0	0.0151865	0.00326797	0.0196078	0	0.0190311	0	0	0	0	0	0	0	0.00153787	0.020569	0	0.000384468	0	0.011534	0	0	0	0.00807382	0	0	0.00688437	0.0026312	0.276732
k__Bacteria;p__Tenericutes;c__Mollicutes;o__RF39;f__	0.00422914	0.00999616	0.00653595	0.00307574	0.00288351	0.000384468	0.000768935	0.00307574	0.00249904	0.0011534	0.00153787	0.00595925	0.0017301	0.00557478	0.00192234	0.00134564	0.00326797	0.00615148	0.00442138	0.0017301	0.00249904	0.000768935	0.00519031	0.00192234	0.00384468	0.00192234	0.0011534	0.00884275	0.0011534	0.00326797	0.00230681	0.00519031	0.003292	0.00335208	0.943762
k__Bacteria;p__Tenericutes;c__RF3;o__ML615J-28;f__	0	0	0	0	0	0	0	0	0	0	0	0	0	0	0	0	0	0	0	0	0	0	0	0	0	0	0	0	0	0	0	0	0	0
k__Bacteria;p__Verrucomicrobia;c__Verrucomicrobiae;o__Verrucomicrobiales;f__Verrucomicrobiaceae	0.00346021	0.000768935	0.000192234	0.000192234	0	0.000192234	0.000576701	0	0.000192234	0	0	0.000192234	0	0.000576701	0	0.000192234	0.000384468	0.0388312	0.000768935	0.000961169	0	0.00422914	0.0292195	0.00461361	0.000768935	0.000576701	0.000192234	0.0169166	0.0153787	0.000576701	0.00346021	0.000384468	0.000408497	0.00732891	0.0258271
k__Bacteria;p__Verrucomicrobia;c__[Spartobacteria];o__[Chthoniobacterales];f__[Chthoniobacteraceae]	0	0	0	0	0	0	0	0	0	0	0	0	0	0	0	0	0	0	0	0	0	0	0	0	0	0	0	0	0	0	0	0	0	0
