# Supplementary material for: Impact of PepT1 deletion on microbiota composition and colitis requires multiple generations
Source: NPJ Biofilms Microbiomes. 2020 Jul 21;6:27. doi: 10.1038/s41522-020-0137-y (PMC7374158; doi:10.1038/s41522-020-0137-y)
Supplement: Supplementary file 3 — Supplementary Data 2 [file 41522_2020_137_MOESM3_ESM.xlsx]

## Sheet: F2_L5
# Constructed from biom file
#OTU ID	reWT F2 -1	reWT F2 -2	reWT F2 -3	reWT F2 -4	reWT F2 -5	reWT F2 -6	reWT F2 -7	reWT F2 -8	reWT F2 -9	reWT F2 -10	reWT F2 -11	reWT F2 -12	reWT F2 -13	reWT F2 -14	reWT F2 -15	reWT F2 -16	reWT F2 -17	reWT F2 -18	reWT F2 -19	reWT F2 -20	reWT F2 -21	reWT F2 -22	reWT F2 -23	reWT F2 -24	reKO F2 -1	reKO F2 -2	reKO F2 -3	reKO F2 -4	reKO F2 -5	reKO F2 -6	reKO F2 -7	reKO F2 -8	reKO F2 -9	reKO F2 -10	reKO F2 -11	reKO F2 -12	Av. WT	Av. KO	p-value
Unassigned;Other;Other;Other;Other	0.000961169	0.0011534	0.00192234	0.000961169	0.00192234	0.000192234	0.000192234	0	0.000384468	0.000576701	0.000384468	0.000384468	0	0.000768935	0.000384468	0	0.0011534	0.00134564	0.00211457	0.0011534	0	0.00153787	0.000576701	0.000192234	0.000576701	0.000384468	0.000768935	0.000576701	0.000192234	0.000192234	0.000768935	0.000961169	0.000961169	0.000192234	0.000576701	0.000961169	0.000760925	0.000592721	0.407355
k__Archaea;p__Euryarchaeota;c__Methanobacteria;o__Methanobacteriales;f__Methanobacteriaceae	0	0	0	0	0	0	0	0	0	0	0	0	0	0	0	0	0	0	0	0	0	0	0	0	0	0	0	0	0	0	0	0	0	0	0	0	0	0
k__Bacteria;p__Actinobacteria;c__Actinobacteria;o__Actinomycetales;f__Actinomycetaceae	0	0	0	0	0	0	0	0	0	0	0	0	0	0	0	0	0	0	0	0	0	0	0	0	0	0	0	0	0	0	0	0	0	0	0	0	0	0
k__Bacteria;p__Actinobacteria;c__Actinobacteria;o__Actinomycetales;f__Actinosynnemataceae	0	0	0	0	0	0	0	0	0	0	0	0	0	0	0	0	0	0	0	0	0	0	0	0.000192234	0	0	0	0	0	0	0	0	0	0	0	0	8.00974e-06	0	0.487479
k__Bacteria;p__Actinobacteria;c__Actinobacteria;o__Actinomycetales;f__Corynebacteriaceae	0	0	0	0	0	0	0	0	0	0	0	0	0	0	0	0	0	0	0	0	0	0	0	0	0	0	0	0	0	0	0	0	0	0	0	0	0	0
k__Bacteria;p__Actinobacteria;c__Actinobacteria;o__Actinomycetales;f__Dermacoccaceae	0	0	0	0	0	0	0	0	0	0	0	0	0	0	0	0	0	0	0	0	0	0	0	0	0	0	0	0	0	0	0	0	0	0	0	0	0	0
k__Bacteria;p__Actinobacteria;c__Actinobacteria;o__Actinomycetales;f__Gordoniaceae	0	0	0	0	0	0	0	0	0	0	0	0	0	0	0	0	0	0	0	0	0	0	0	0	0	0	0	0	0	0	0	0	0	0	0	0	0	0
k__Bacteria;p__Actinobacteria;c__Actinobacteria;o__Actinomycetales;f__Microbacteriaceae	0	0	0	0	0	0	0	0	0	0	0	0	0	0	0	0	0	0	0	0	0	0	0	0	0	0	0	0	0	0	0	0	0	0	0	0	0	0
k__Bacteria;p__Actinobacteria;c__Actinobacteria;o__Actinomycetales;f__Micromonosporaceae	0	0	0	0	0	0	0	0	0	0	0	0	0	0.000192234	0	0	0	0	0	0	0	0	0	0	0	0	0	0	0	0	0	0	0	0	0	0	8.00974e-06	0	0.487479
k__Bacteria;p__Actinobacteria;c__Actinobacteria;o__Actinomycetales;f__Nocardiopsaceae	0	0	0	0	0	0	0	0	0	0	0	0	0	0	0	0	0	0	0	0	0	0	0	0	0	0	0	0	0	0	0	0	0	0	0	0	0	0
k__Bacteria;p__Actinobacteria;c__Actinobacteria;o__Actinomycetales;f__Promicromonosporaceae	0	0	0	0	0	0	0	0	0	0	0	0	0	0	0	0	0	0	0	0	0	0	0	0	0	0	0	0	0	0	0	0	0	0	0	0	0	0
k__Bacteria;p__Actinobacteria;c__Actinobacteria;o__Bifidobacteriales;f__Bifidobacteriaceae	0.0107651	0.000192234	0	0	0	0.000768935	0	0	0.000192234	0	0.0140331	0	0	0.0011534	0.00326797	0	0	0.00788158	0	0.0105729	0	0.00134564	0	0.0011534	0.000192234	0.0161476	0.000192234	0.00442138	0	0.0369089	0	0	0.00192234	0	0.00788158	0.00788158	0.0021386	0.00629566	0.104329
k__Bacteria;p__Actinobacteria;c__Coriobacteriia;o__Coriobacteriales;f__Coriobacteriaceae	0.00422914	0.0017301	0.000576701	0.000192234	0.0017301	0.0121107	0.00211457	0.00307574	0.00557478	0.00307574	0.00826605	0.00461361	0.00788158	0.0101884	0.00884275	0.00557478	0.0011534	0.00403691	0.0017301	0.00269127	0.00845829	0.0011534	0.00346021	0.00941945	0.00153787	0.00480584	0.00307574	0.00461361	0.00845829	0.00749712	0.00288351	0.00134564	0.00230681	0.000768935	0.00288351	0.00865052	0.00466167	0.00406895	0.607012
k__Bacteria;p__Bacteroidetes;c__Bacteroidia;o__Bacteroidales;Other	0	0	0	0	0	0	0	0.000192234	0	0	0.000192234	0.000192234	0	0	0.000192234	0	0	0	0	0	0	0.000384468	0	0	0.000192234	0.000576701	0	0.000192234	0	0	0.000576701	0.000192234	0.000576701	0.000192234	0.000576701	0	4.80584e-05	0.000256312	0.0011148
k__Bacteria;p__Bacteroidetes;c__Bacteroidia;o__Bacteroidales;f__	0.0130719	0.0105729	0.0190311	0.0201845	0.0234525	0.032103	0.0492118	0.0901576	0.0259516	0.0274894	0.0017301	0.00749712	0.00922722	0.023837	0.029604	0.0663206	0.011534	0.00692042	0.0626682	0.00615148	0.0230681	0.00692042	0.0255671	0.0347943	0.0347943	0.0149942	0.0251826	0.0203768	0.0455594	0.0196078	0.00999616	0.0240292	0.0247982	0.011534	0.0138408	0.020569	0.0261278	0.0221069	0.547736
k__Bacteria;p__Bacteroidetes;c__Bacteroidia;o__Bacteroidales;f__Bacteroidaceae	0.0142253	0.0155709	0.0240292	0.0178777	0.0338331	0.017301	0.0611303	0.0667051	0.00980392	0.0586313	0.0101884	0.0686275	0.0924644	0.0838139	0.0332564	0.0242215	0.0190311	0.0249904	0.0199923	0.0107651	0.0174933	0.0424837	0.0455594	0.0222991	0.0311419	0.0167243	0.0371011	0.0161476	0.027105	0.0297962	0.0315263	0.0276817	0.0159554	0.0184544	0.014802	0.0299885	0.0347623	0.024702	0.176248
k__Bacteria;p__Bacteroidetes;c__Bacteroidia;o__Bacteroidales;f__Porphyromonadaceae	0.00634371	0.00442138	0.00653595	0.00826605	0.0249904	0.00192234	0.00653595	0.00807382	0.00288351	0.0124952	0.00346021	0.0232603	0.00615148	0.0190311	0.00307574	0.0101884	0.0140331	0.0121107	0.023837	0.00615148	0.00307574	0.0140331	0.0340254	0.000961169	0.0109573	0.00653595	0.00192234	0.00288351	0.00442138	0.00346021	0.00999616	0.00519031	0.00980392	0.00307574	0.00576701	0.00941945	0.010661	0.00611944	0.0894845
k__Bacteria;p__Bacteroidetes;c__Bacteroidia;o__Bacteroidales;f__Prevotellaceae	0.0184544	0.0142253	0.0751634	0.0499808	0.112265	0.0124952	0.0274894	0.0495963	0.0146098	0.11015	0.0113418	0.0284506	0.0397924	0.0374856	0.0119185	0.0261438	0.100346	0.0226836	0.0146098	0.0182622	0.0253749	0.0332564	0.0826605	0.00480584	0.0394079	0.0140331	0.00499808	0.0324875	0.0459439	0.0186467	0.0324875	0.0355632	0.0111496	0.0572857	0.0119185	0.0397924	0.0392317	0.0286428	0.299353
k__Bacteria;p__Bacteroidetes;c__Bacteroidia;o__Bacteroidales;f__Rikenellaceae	0.101115	0.0382545	0.070742	0.0884275	0.125913	0.0901576	0.114571	0.139946	0.0490196	0.0613226	0.0701653	0.250481	0.128989	0.110727	0.0813149	0.118608	0.0618993	0.160323	0.0467128	0.113995	0.0870819	0.162438	0.068243	0.0947712	0.139562	0.123606	0.0836217	0.106498	0.127259	0.140138	0.117839	0.0997693	0.117455	0.140138	0.13514	0.193772	0.101467	0.127067	0.0888523
k__Bacteria;p__Bacteroidetes;c__Bacteroidia;o__Bacteroidales;f__S24-7	0.444637	0.428297	0.0966936	0.155517	0.150711	0.451942	0.536332	0.461169	0.457516	0.549981	0.44406	0.448481	0.436371	0.45098	0.48712	0.35544	0.313533	0.397924	0.301999	0.498654	0.481161	0.405037	0.298539	0.487313	0.212995	0.41138	0.537101	0.286044	0.426374	0.535563	0.299116	0.252787	0.380623	0.361207	0.291426	0.302191	0.397475	0.358067	0.34285
k__Bacteria;p__Bacteroidetes;c__Bacteroidia;o__Bacteroidales;f__[Odoribacteraceae]	0.0599769	0.0405613	0.053441	0.0432526	0.0146098	0.156286	0.0857363	0.0980392	0.160707	0.0209535	0.0899654	0.0816993	0.133218	0.0261438	0.142061	0.155325	0.0199923	0.029604	0.000192234	0.0374856	0.157824	0.0584391	0.0494041	0.131488	0.0626682	0.154556	0.0678585	0.153979	0.118032	0.05594	0.173779	0.0995771	0.107074	0.143406	0.179546	0.153787	0.0769336	0.122517	0.0144882
k__Bacteria;p__Bacteroidetes;c__Bacteroidia;o__Bacteroidales;f__[Paraprevotellaceae]	0	0	0	0	0	0	0	0	0	0	0	0	0	0.000384468	0	0	0	0	0	0	0.000192234	0	0	0	0	0	0	0	0	0	0	0	0	0	0	0	2.40292e-05	0	0.344526
k__Bacteria;p__Bacteroidetes;c__Flavobacteriia;o__Flavobacteriales;f__[Weeksellaceae]	0	0	0	0	0	0	0	0	0	0	0	0	0	0	0	0	0	0	0	0	0	0	0	0	0	0	0	0	0	0	0	0	0	0	0	0	0	0
k__Bacteria;p__Cyanobacteria;c__4C0d-2;o__YS2;f__	0.00653595	0.0219146	0.0826605	0.0217224	0.0911188	0.000192234	0	0	0.000384468	0.0017301	0.000192234	0.000192234	0	0.00672818	0.000384468	0.000768935	0.0157632	0.00480584	0.00384468	0.00134564	0.000961169	0.0111496	0.011534	0	0.00346021	0.000576701	0.000192234	0	0.000576701	0.000384468	0.000576701	0.000384468	0	0.000192234	0.000768935	0.000384468	0.0118304	0.00062476	0.119317
k__Bacteria;p__Cyanobacteria;c__Chloroplast;o__Streptophyta;f__	0	0	0	0	0	0	0	0.000192234	0	0	0	0	0.000384468	0.00192234	0.000192234	0	0	0	0	0	0.000384468	0	0.000384468	0.000961169	0.000384468	0.000384468	0	0	0.000192234	0.000961169	0	0	0	0.000192234	0	0	0.000184224	0.000176214	0.954331
k__Bacteria;p__Deferribacteres;c__Deferribacteres;o__Deferribacterales;f__Deferribacteraceae	0	0	0	0	0	0	0	0	0	0	0	0	0	0.000192234	0	0	0	0	0	0	0	0	0	0	0	0	0	0	0	0	0	0	0	0	0	0	8.00974e-06	0	0.487479
k__Bacteria;p__Firmicutes;Other;Other;Other	0	0	0	0	0	0	0	0	0	0	0	0	0	0	0.000192234	0	0	0	0	0	0	0	0	0	0	0	0	0	0	0	0	0	0	0	0	0	8.00974e-06	0	0.487479
k__Bacteria;p__Firmicutes;c__Bacilli;Other;Other	0	0	0	0	0	0.000192234	0	0	0.00134564	0	0	0	0.000192234	0	0.000576701	0	0	0	0	0.000192234	0	0	0	0.000192234	0	0	0	0	0.000192234	0	0	0	0	0	0	0	0.000112136	1.60195e-05	0.2729
k__Bacteria;p__Firmicutes;c__Bacilli;o__Bacillales;Other	0	0	0	0	0	0	0	0	0	0	0	0	0	0	0	0	0	0	0	0	0	0	0.000192234	0	0.000576701	0	0	0	0	0	0	0	0	0	0	0	8.00974e-06	4.80584e-05	0.26544
k__Bacteria;p__Firmicutes;c__Bacilli;o__Bacillales;f__	0	0	0	0	0	0	0	0	0	0	0	0	0	0	0	0	0	0	0	0	0	0	0	0	0	0	0	0	0	0	0	0	0	0	0	0	0	0
k__Bacteria;p__Firmicutes;c__Bacilli;o__Bacillales;f__Bacillaceae	0	0	0	0	0	0	0	0	0	0	0	0	0	0	0	0	0	0	0	0	0	0	0	0	0	0	0	0	0	0	0	0	0	0	0	0	0	0
k__Bacteria;p__Firmicutes;c__Bacilli;o__Bacillales;f__Listeriaceae	0	0	0	0	0	0	0	0	0	0	0	0	0	0.000192234	0	0	0	0	0	0	0	0	0	0	0	0	0	0	0	0	0	0	0	0	0	0	8.00974e-06	0	0.487479
k__Bacteria;p__Firmicutes;c__Bacilli;o__Bacillales;f__Paenibacillaceae	0	0	0	0	0	0	0	0	0	0	0	0	0	0	0	0	0	0	0	0	0	0	0	0	0	0	0	0	0	0	0	0	0	0	0	0	0	0
k__Bacteria;p__Firmicutes;c__Bacilli;o__Bacillales;f__Planococcaceae	0	0	0	0	0	0	0	0	0	0	0	0	0	0	0	0.000192234	0	0	0	0	0	0	0	0	0	0	0	0	0	0	0	0	0	0	0	0	8.00974e-06	0	0.487479
k__Bacteria;p__Firmicutes;c__Bacilli;o__Bacillales;f__Staphylococcaceae	0	0	0	0	0	0	0	0	0	0	0.000192234	0	0	0	0	0	0	0	0	0	0	0	0	0	0	0	0	0	0	0	0	0	0	0	0	0	8.00974e-06	0	0.487479
k__Bacteria;p__Firmicutes;c__Bacilli;o__Lactobacillales;f__	0	0	0	0	0	0	0	0	0	0	0	0	0	0	0	0	0	0	0	0	0	0	0	0	0	0	0	0	0	0	0	0	0	0	0	0	0	0
k__Bacteria;p__Firmicutes;c__Bacilli;o__Lactobacillales;f__Aerococcaceae	0	0	0	0	0	0	0	0	0	0	0	0	0	0	0	0	0	0	0	0	0	0	0	0	0	0	0	0	0	0	0	0	0	0	0	0	0	0
k__Bacteria;p__Firmicutes;c__Bacilli;o__Lactobacillales;f__Enterococcaceae	0	0	0	0	0	0.000192234	0.000192234	0	0	0	0	0	0	0	0	0.000192234	0	0	0	0	0	0	0	0	0	0	0	0	0	0	0	0	0	0	0	0	2.40292e-05	0	0.211858
k__Bacteria;p__Firmicutes;c__Bacilli;o__Lactobacillales;f__Lactobacillaceae	0.0174933	0.00346021	0.0017301	0.000961169	0.00249904	0.0603614	0.00519031	0.00499808	0.0457516	0.00884275	0.00634371	0.0198001	0.0399846	0.0322953	0.0113418	0.0136486	0.0017301	0.0126874	0.00269127	0.017301	0.00730488	0.0136486	0.00730488	0.0134564	0.00365244	0.0105729	0.000961169	0.00461361	0.0169166	0.00999616	0.0355632	0.00461361	0.00211457	0.00749712	0.00153787	0.00153787	0.0146178	0.00829809	0.203401
k__Bacteria;p__Firmicutes;c__Bacilli;o__Lactobacillales;f__Leuconostocaceae	0	0	0	0	0	0	0	0	0	0	0	0	0	0	0	0	0	0	0	0	0	0	0	0	0	0	0	0	0	0	0	0	0	0	0	0	0	0
k__Bacteria;p__Firmicutes;c__Bacilli;o__Lactobacillales;f__Streptococcaceae	0	0	0	0	0	0.000961169	0.000192234	0.000192234	0.000384468	0	0.000768935	0.000384468	0.000192234	0	0	0.000192234	0	0	0	0	0.000768935	0	0	0.00249904	0	0	0	0	0.000192234	0	0.000192234	0.000192234	0	0.000192234	0	0	0.000272331	6.40779e-05	0.20653
k__Bacteria;p__Firmicutes;c__Bacilli;o__Turicibacterales;f__Turicibacteraceae	0.00768935	0.00153787	0.00711265	0.000384468	0	0.0513264	0.00307574	0.00384468	0.0676663	0.00230681	0.0834295	0.0117263	0.0249904	0.00499808	0.104767	0.000576701	0.000384468	0.00499808	0.000192234	0.0174933	0.000961169	0.00153787	0.00269127	0.0928489	0.000576701	0.0221069	0.0119185	0.00884275	0.0274894	0.00807382	0.00211457	0.00346021	0.00480584	0.011534	0.00615148	0.00615148	0.0206892	0.00943547	0.253022
k__Bacteria;p__Firmicutes;c__Clostridia;Other;Other	0	0	0	0	0	0	0	0	0	0	0	0	0	0	0	0	0	0	0	0	0	0	0	0	0	0	0	0.000192234	0	0	0	0	0	0	0	0	0	1.60195e-05	0.160287
k__Bacteria;p__Firmicutes;c__Clostridia;o__Clostridiales;Other	0	0.000768935	0	0.000576701	0.000384468	0	0	0	0.000192234	0.000384468	0	0	0.000192234	0.000384468	0	0	0.000576701	0.000384468	0.000384468	0	0	0	0	0.000192234	0.000961169	0.000192234	0	0	0.000192234	0.000192234	0.000192234	0.000576701	0.000192234	0.000192234	0.000192234	0	0.000184224	0.000240292	0.529049
k__Bacteria;p__Firmicutes;c__Clostridia;o__Clostridiales;f__	0.120915	0.202422	0.347366	0.318916	0.229335	0.0372933	0.0590158	0.0401769	0.0792003	0.0745867	0.0763168	0.0178777	0.0369089	0.0647828	0.0301807	0.134564	0.266244	0.0645905	0.263552	0.0363322	0.0949635	0.0801615	0.18416	0.0609381	0.229719	0.101692	0.07401	0.242599	0.0974625	0.0586313	0.166667	0.330642	0.194348	0.158785	0.174548	0.11361	0.1217	0.161893	0.228657
k__Bacteria;p__Firmicutes;c__Clostridia;o__Clostridiales;f__Christensenellaceae	0.000192234	0.000384468	0	0	0.000192234	0	0	0	0.000192234	0.000192234	0	0	0	0.000192234	0	0.000192234	0.000576701	0	0.000576701	0	0	0	0.000384468	0	0.00153787	0.000384468	0	0	0	0	0.000192234	0.000192234	0	0	0.000192234	0.000192234	0.000128156	0.000224273	0.353978
k__Bacteria;p__Firmicutes;c__Clostridia;o__Clostridiales;f__Clostridiaceae	0.000384468	0	0.000576701	0.000192234	0.000576701	0.0011534	0.00153787	0.000961169	0.000192234	0.000576701	0.0011534	0.000961169	0.00134564	0.00192234	0.000384468	0.000768935	0.000384468	0.000961169	0.000576701	0.000576701	0.00153787	0.000768935	0.000961169	0.0011534	0.00249904	0.00134564	0.000576701	0.00153787	0.00884275	0.00730488	0.0184544	0.000384468	0.000576701	0.0149942	0.000961169	0.0017301	0.000816993	0.004934	0.00232124
k__Bacteria;p__Firmicutes;c__Clostridia;o__Clostridiales;f__Dehalobacteriaceae	0	0.000192234	0.00249904	0.000961169	0.000768935	0.000192234	0.000192234	0.000192234	0	0.000192234	0	0	0.000961169	0.000961169	0	0.000192234	0.000768935	0	0.00307574	0	0	0	0	0	0.0011534	0.000768935	0	0.000384468	0.000384468	0	0.000192234	0.000576701	0.000192234	0.000192234	0	0.000192234	0.000464565	0.000336409	0.601118
k__Bacteria;p__Firmicutes;c__Clostridia;o__Clostridiales;f__Eubacteriaceae	0	0	0	0	0	0.000192234	0	0	0	0	0	0	0	0	0	0	0	0	0	0	0	0	0.000192234	0	0	0	0	0	0	0	0	0	0	0	0	0	1.60195e-05	0	0.317257
k__Bacteria;p__Firmicutes;c__Clostridia;o__Clostridiales;f__Lachnospiraceae	0.0174933	0.0576701	0.0815071	0.12995	0.03787	0.0132641	0.00653595	0.00422914	0.0203768	0.0198001	0.0215302	0.00961169	0.00768935	0.0203768	0.00288351	0.0130719	0.0547866	0.0149942	0.047674	0.0105729	0.00961169	0.044406	0.0420992	0.0107651	0.0642061	0.0117263	0.00557478	0.0274894	0.00576701	0.0017301	0.0165321	0.00941945	0.0159554	0.00365244	0.0198001	0.0130719	0.0291154	0.0162438	0.172246
k__Bacteria;p__Firmicutes;c__Clostridia;o__Clostridiales;f__Peptococcaceae	0.000384468	0.000384468	0.000961169	0.0017301	0	0	0	0	0	0	0	0	0	0	0	0	0.0011534	0	0	0	0	0.000192234	0.000192234	0.000192234	0.000768935	0	0	0	0	0	0	0	0	0	0	0	0.000216263	6.40779e-05	0.272963
k__Bacteria;p__Firmicutes;c__Clostridia;o__Clostridiales;f__Peptostreptococcaceae	0	0	0	0	0	0	0	0	0	0	0	0	0.000192234	0	0	0	0	0.000384468	0	0	0	0	0	0	0	0	0	0	0	0	0	0	0	0	0	0	2.40292e-05	0	0.344526
k__Bacteria;p__Firmicutes;c__Clostridia;o__Clostridiales;f__Ruminococcaceae	0.0736255	0.0793925	0.0990004	0.101115	0.0724721	0.0176855	0.0217224	0.0132641	0.0292195	0.0274894	0.0288351	0.00903499	0.0124952	0.0301807	0.0105729	0.0280661	0.0780469	0.0659362	0.122261	0.0474817	0.0288351	0.0590158	0.0524798	0.0119185	0.112072	0.0198001	0.0294118	0.0424837	0.017301	0.0219146	0.044406	0.0590158	0.0301807	0.0330642	0.0272972	0.0340254	0.0466728	0.0392477	0.500262
k__Bacteria;p__Firmicutes;c__Clostridia;o__Clostridiales;f__Veillonellaceae	0	0	0	0	0	0	0	0	0	0	0	0	0	0.000192234	0	0	0	0	0	0	0.000192234	0	0	0	0	0	0	0	0	0	0	0	0	0	0	0	1.60195e-05	0	0.317257
k__Bacteria;p__Firmicutes;c__Clostridia;o__Clostridiales;f__[Mogibacteriaceae]	0.00153787	0	0.000576701	0.000192234	0.000576701	0	0	0	0.000576701	0	0	0	0.000192234	0	0	0.000192234	0.000576701	0.000576701	0.000576701	0	0	0.000192234	0.000768935	0.000192234	0.000384468	0	0	0.000961169	0.000192234	0	0.000768935	0.000384468	0.000576701	0	0.000192234	0.000192234	0.000280341	0.00030437	0.851153
k__Bacteria;p__Firmicutes;c__Clostridia;o__Clostridiales;f__[Tissierellaceae]	0	0	0	0	0	0	0	0	0	0	0	0.000192234	0	0	0	0	0	0	0	0	0	0	0	0	0	0	0	0	0	0	0	0	0	0	0	0	8.00974e-06	0	0.487479
k__Bacteria;p__Firmicutes;c__Erysipelotrichi;o__Erysipelotrichales;f__Erysipelotrichaceae	0.0322953	0.00788158	0.00403691	0.00230681	0.00346021	0.0121107	0.0011534	0.00153787	0.00211457	0.0017301	0.0351788	0.000192234	0.00384468	0.00749712	0.0207612	0.0124952	0.00307574	0.0184544	0.00711265	0.0297962	0.0253749	0.00519031	0.0136486	0.00672818	0.00211457	0.0267205	0.0142253	0.0178777	0.00153787	0.0194156	0.00326797	0.0307574	0.0261438	0.00788158	0.0178777	0.011534	0.0107491	0.0149462	0.263346
k__Bacteria;p__Gemmatimonadetes;c__Gemm-3;o__;f__	0	0	0	0	0	0	0	0	0	0	0	0	0	0	0	0	0	0	0	0	0	0	0	0	0	0	0	0	0	0	0	0	0	0	0	0	0	0
k__Bacteria;p__Proteobacteria;c__Alphaproteobacteria;o__;f__	0.000192234	0.0011534	0.000192234	0.000192234	0.00211457	0.000192234	0	0	0.000576701	0	0.000192234	0.000192234	0	0	0	0.000192234	0.000192234	0.000384468	0	0	0	0	0.000192234	0	0	0	0.000192234	0	0	0.000192234	0	0	0	0	0	0.000384468	0.000248302	6.40779e-05	0.196043
k__Bacteria;p__Proteobacteria;c__Alphaproteobacteria;o__RF32;f__	0.00692042	0.0128797	0.00384468	0.0140331	0.0251826	0.000768935	0.000384468	0.000384468	0.0017301	0	0.000576701	0.00442138	0.000768935	0.00211457	0.000576701	0.000961169	0.00922722	0.00269127	0.00499808	0.00230681	0.0011534	0.00519031	0.00615148	0	0.00192234	0.000768935	0.000576701	0	0.000961169	0.000384468	0.000961169	0.000576701	0.00134564	0.000384468	0.000192234	0.000768935	0.00446943	0.000736896	0.0367978
k__Bacteria;p__Proteobacteria;c__Alphaproteobacteria;o__Rhizobiales;f__Bradyrhizobiaceae	0	0	0	0	0	0	0	0	0	0	0	0	0	0	0	0	0	0	0	0	0	0	0	0	0	0	0	0	0	0	0	0	0	0	0	0	0	0
k__Bacteria;p__Proteobacteria;c__Alphaproteobacteria;o__Rhizobiales;f__Brucellaceae	0	0	0	0	0	0	0	0	0	0	0	0	0	0.0101884	0	0	0	0	0	0	0	0	0	0	0	0	0	0	0	0	0	0	0	0	0	0	0.000424516	0	0.487479
k__Bacteria;p__Proteobacteria;c__Alphaproteobacteria;o__Rhizobiales;f__Methylobacteriaceae	0	0	0	0	0	0.000192234	0	0	0	0	0.000192234	0	0	0	0	0.000192234	0	0	0	0	0	0	0	0	0	0	0	0	0	0	0	0	0	0.000192234	0	0	2.40292e-05	1.60195e-05	0.717262
k__Bacteria;p__Proteobacteria;c__Alphaproteobacteria;o__Rickettsiales;f__mitochondria	0	0.000192234	0	0.000192234	0	0.000192234	0	0	0.000192234	0.000192234	0	0	0.000768935	0.00538255	0.000384468	0	0	0	0	0.000192234	0	0.000384468	0	0.000768935	0.000192234	0	0	0	0.000192234	0.000384468	0	0	0	0	0	0	0.000368448	6.40779e-05	0.345948
k__Bacteria;p__Proteobacteria;c__Alphaproteobacteria;o__Sphingomonadales;f__Sphingomonadaceae	0	0	0	0	0	0	0	0	0	0	0	0	0	0	0	0	0	0	0	0	0	0	0	0	0	0	0	0	0	0	0	0	0	0	0	0	0	0
k__Bacteria;p__Proteobacteria;c__Betaproteobacteria;Other;Other	0	0	0	0	0	0	0	0	0	0	0	0	0	0	0	0	0	0	0	0	0	0	0	0	0	0	0	0	0	0	0	0	0	0	0	0	0	0
k__Bacteria;p__Proteobacteria;c__Betaproteobacteria;o__Burkholderiales;f__Alcaligenaceae	0.00442138	0.0288351	0.00461361	0.00845829	0.00807382	0.00192234	0.000384468	0.00192234	0.00326797	0.00999616	0.000576701	0.0011534	0.00192234	0.0151865	0.00384468	0.00230681	0.00845829	0.00269127	0.0132641	0.0011534	0.000192234	0.00288351	0.0236448	0.000576701	0.0253749	0.00269127	0.00153787	0.00384468	0.00134564	0.00788158	0.00153787	0.00653595	0.00288351	0.0011534	0.00365244	0.00961169	0.00623959	0.0056709	0.825378
k__Bacteria;p__Proteobacteria;c__Betaproteobacteria;o__Burkholderiales;f__Burkholderiaceae	0	0	0	0	0	0.000384468	0	0	0	0	0	0.000192234	0	0	0	0	0	0	0	0	0	0	0	0.000384468	0	0	0	0	0	0	0.000192234	0	0	0	0	0	4.00487e-05	1.60195e-05	0.493632
k__Bacteria;p__Proteobacteria;c__Betaproteobacteria;o__Burkholderiales;f__Comamonadaceae	0	0	0	0	0	0	0	0	0	0	0	0	0	0	0	0	0	0	0	0	0	0	0	0	0	0	0	0	0	0	0	0	0	0	0	0	0	0
k__Bacteria;p__Proteobacteria;c__Betaproteobacteria;o__Neisseriales;f__Neisseriaceae	0	0	0	0	0	0	0	0	0	0	0	0	0	0	0	0	0	0	0	0	0	0	0	0	0	0	0	0	0	0	0	0	0	0	0	0	0	0
k__Bacteria;p__Proteobacteria;c__Deltaproteobacteria;o__Desulfovibrionales;f__Desulfovibrionaceae	0.00134564	0.00653595	0.0113418	0.00749712	0.00134564	0.0203768	0.0140331	0.0101884	0.0165321	0.00595925	0.00480584	0.00961169	0.0107651	0.0101884	0.00730488	0.00999616	0.00980392	0.00480584	0.00557478	0.0201845	0.00672818	0.011534	0.00249904	0.00615148	0.00749712	0.0272972	0.0311419	0.017301	0.00788158	0.0011534	0.0217224	0.000961169	0.0436371	0.0199923	0.0776624	0.0288351	0.0089629	0.0237569	0.00252587
k__Bacteria;p__Proteobacteria;c__Epsilonproteobacteria;o__Campylobacterales;f__Helicobacteraceae	0	0	0	0	0	0	0	0	0	0	0	0	0	0	0	0	0	0	0	0	0	0	0	0.000192234	0	0	0	0	0	0	0	0	0	0	0	0	8.00974e-06	0	0.487479
k__Bacteria;p__Proteobacteria;c__Gammaproteobacteria;o__Enterobacteriales;f__Enterobacteriaceae	0	0	0	0	0	0	0.000192234	0	0	0	0	0	0.000192234	0.000576701	0	0.000192234	0	0	0	0	0	0	0	0	0	0.000384468	0	0	0	0	0	0	0	0	0	0	4.80584e-05	3.2039e-05	0.717262
k__Bacteria;p__Proteobacteria;c__Gammaproteobacteria;o__Xanthomonadales;f__Xanthomonadaceae	0	0	0	0	0	0	0	0	0	0	0	0	0	0	0	0	0	0	0	0	0	0	0	0	0	0	0	0	0	0	0	0	0	0	0	0	0	0
k__Bacteria;p__Spirochaetes;c__Spirochaetes;o__Spirochaetales;f__Spirochaetaceae	0	0	0	0	0	0	0	0	0	0	0	0	0	0	0	0	0	0	0	0	0	0	0	0	0	0	0	0	0	0	0	0	0	0	0	0	0	0
k__Bacteria;p__TM7;c__TM7-3;o__CW040;f__F16	0	0	0	0	0.000384468	0.00249904	0.000384468	0.000192234	0	0	0.00211457	0.000192234	0.000192234	0	0.000961169	0.000961169	0	0.000384468	0.000192234	0	0.00384468	0	0.000576701	0.000768935	0.000576701	0.0011534	0	0	0.0011534	0.000192234	0	0.000576701	0.000192234	0	0.000384468	0.0011534	0.000568692	0.000448545	0.68568
k__Bacteria;p__Tenericutes;c__Mollicutes;o__Anaeroplasmatales;f__Anaeroplasmataceae	0.00153787	0.000192234	0	0	0	0	0	0	0	0	0.00230681	0	0.000192234	0	0	0.00557478	0	0	0	0.00211457	0.00211457	0.00365244	0.000192234	0	0	0	0	0	0	0	0	0	0.000192234	0	0	0	0.000744906	1.60195e-05	0.0913766
k__Bacteria;p__Tenericutes;c__Mollicutes;o__RF39;f__	0.00557478	0.00384468	0.000768935	0.00153787	0.00711265	0.00307574	0.00249904	0.000768935	0.00346021	0.0011534	0.00403691	0.000192234	0.00134564	0.00422914	0.00365244	0.0126874	0.00153787	0.00134564	0.00134564	0.00288351	0.0113418	0.00134564	0.00845829	0.0011534	0.00461361	0.00346021	0.0011534	0.00230681	0.00134564	0.00442138	0.00749712	0.00346021	0.000961169	0.00365244	0.00192234	0.00365244	0.00355632	0.0032039	0.735404
k__Bacteria;p__Tenericutes;c__RF3;o__ML615J-28;f__	0	0	0	0	0	0	0	0	0	0	0	0	0	0	0	0	0	0	0	0	0	0	0	0	0	0	0	0	0	0	0	0	0	0	0	0	0	0
k__Bacteria;p__Verrucomicrobia;c__Verrucomicrobiae;o__Verrucomicrobiales;f__Verrucomicrobiaceae	0.0276817	0.0153787	0.00307574	0.00442138	0.027105	0	0	0	0	0.000192234	0.0774702	0.000384468	0.000192234	0.0146098	0	0	0.00403691	0.131103	0.0482507	0.104191	0	0.0317186	0.0332564	0.000576701	0.0017301	0.00422914	0.0667051	0.00134564	0.00653595	0.00903499	0	0.000192234	0.00307574	0	0.00230681	0.00595925	0.0218185	0.00842625	0.231388
k__Bacteria;p__Verrucomicrobia;c__[Spartobacteria];o__[Chthoniobacterales];f__[Chthoniobacteraceae]	0	0	0	0	0	0	0	0	0	0	0	0	0	0	0	0	0	0	0	0	0	0	0	0	0	0	0	0	0	0	0	0	0	0	0	0	0	0
