# Supplementary material for: Impact of PepT1 deletion on microbiota composition and colitis requires multiple generations
Source: NPJ Biofilms Microbiomes. 2020 Jul 21;6:27. doi: 10.1038/s41522-020-0137-y (PMC7374158; doi:10.1038/s41522-020-0137-y)
Supplement: Supplementary file 4 — Supplementary Data 3 [file 41522_2020_137_MOESM4_ESM.xlsx]

## Sheet: F3_L5
# Constructed from biom file
#OTU ID	reWT F3 -1	reWT F3 -2	reWT F3 -3	reWT F3 -4	reWT F3 -5	reWT F3 -6	reWT F3 -7	reWT F3 -8	reWT F3 -9	reWT F3 -10	reWT F3 -11	reWT F3 -12	reWT F3 -13	reWT F3 -14	reKO F3 - 1	reKO F3 - 2	reKO F3 - 3	reKO F3 - 4	reKO F3 - 5	reKO F3 - 6	reKO F3 - 7	reKO F3 - 8	reKO F3 - 9	reKO F3 - 10	reKO F3 - 11	reKO F3 - 12	reKO F3 - 13	reKO F3 - 14	reKO F3 - 15	reKO F3 - 16	Av. WT	Av. KO	p-value
Unassigned;Other;Other;Other;Other	0.000192234	0.000192234	0	0.000768935	0.000192234	0.000192234	0.000576701	0.000768935	0.000192234	0.000576701	0.000576701	0.000384468	0.000768935	0.000192234	0.000576701	0.000192234	0.00134564	0.000192234	0.000384468	0.000384468	0.000384468	0	0.000576701	0.000768935	0.000192234	0.000961169	0.000192234	0.000192234	0.000384468	0.000192234	0.000398198	0.000432526	0.76617
k__Archaea;p__Euryarchaeota;c__Methanobacteria;o__Methanobacteriales;f__Methanobacteriaceae	0	0	0	0	0	0	0	0	0	0	0	0	0	0	0	0	0	0	0	0	0	0	0	0	0	0	0	0	0	0	0	0
k__Bacteria;p__Actinobacteria;c__Actinobacteria;o__Actinomycetales;f__Actinomycetaceae	0	0	0	0	0	0	0	0	0	0	0	0	0	0	0	0	0	0	0	0	0	0	0	0	0	0	0	0	0	0	0	0
k__Bacteria;p__Actinobacteria;c__Actinobacteria;o__Actinomycetales;f__Actinosynnemataceae	0	0	0	0	0	0	0	0	0	0	0	0	0	0	0	0	0	0	0	0	0	0	0	0	0	0	0	0	0	0	0	0
k__Bacteria;p__Actinobacteria;c__Actinobacteria;o__Actinomycetales;f__Corynebacteriaceae	0	0	0	0	0	0	0	0	0	0	0	0	0	0.000192234	0	0	0	0	0	0	0	0	0	0	0	0.000192234	0	0	0	0	1.3731e-05	1.20146e-05	0.92538
k__Bacteria;p__Actinobacteria;c__Actinobacteria;o__Actinomycetales;f__Dermacoccaceae	0	0	0	0	0	0	0	0	0	0	0	0	0	0	0	0	0	0	0	0	0	0	0	0	0	0	0	0	0	0	0	0
k__Bacteria;p__Actinobacteria;c__Actinobacteria;o__Actinomycetales;f__Gordoniaceae	0	0	0	0	0	0	0	0	0	0	0	0	0	0	0	0	0	0	0	0	0	0	0	0	0	0	0	0	0	0	0	0
k__Bacteria;p__Actinobacteria;c__Actinobacteria;o__Actinomycetales;f__Microbacteriaceae	0	0	0	0	0	0	0	0	0	0	0	0	0	0	0	0	0	0	0	0	0	0	0	0	0	0	0	0	0	0	0	0
k__Bacteria;p__Actinobacteria;c__Actinobacteria;o__Actinomycetales;f__Micromonosporaceae	0	0	0	0	0	0	0	0	0	0	0	0	0	0	0	0	0	0	0	0	0	0	0	0	0	0	0	0	0	0	0	0
k__Bacteria;p__Actinobacteria;c__Actinobacteria;o__Actinomycetales;f__Nocardiopsaceae	0	0	0	0	0	0	0	0	0	0	0	0	0	0	0	0	0	0	0	0	0	0	0	0	0	0	0	0	0	0	0	0
k__Bacteria;p__Actinobacteria;c__Actinobacteria;o__Actinomycetales;f__Promicromonosporaceae	0	0	0	0	0	0	0	0	0	0	0	0	0	0	0	0	0	0	0	0	0	0	0	0	0	0	0	0	0	0	0	0
k__Bacteria;p__Actinobacteria;c__Actinobacteria;o__Bifidobacteriales;f__Bifidobacteriaceae	0.000384468	0	0.000192234	0	0.00538255	0	0	0.000384468	0.000384468	0.000384468	0	0	0	0.00403691	0	0.00768935	0	0	0.000576701	0.000192234	0.000192234	0.000192234	0.00538255	0.00192234	0	0	0.0161476	0	0	0.000192234	0.000796397	0.00203047	0.330076
k__Bacteria;p__Actinobacteria;c__Coriobacteriia;o__Coriobacteriales;f__Coriobacteriaceae	0.00980392	0.00538255	0.00422914	0.00153787	0.00230681	0.00692042	0.00211457	0.00134564	0.00134564	0.000768935	0.00442138	0.00192234	0.00442138	0.00326797	0.00134564	0.00269127	0.00326797	0.00288351	0.00269127	0.00249904	0.000768935	0.00326797	0.00153787	0.00442138	0.0011534	0.0017301	0.00211457	0.000192234	0.0017301	0.0017301	0.00355632	0.00212659	0.0489261
k__Bacteria;p__Bacteroidetes;c__Bacteroidia;o__Bacteroidales;Other	0	0	0	0	0	0.000192234	0	0	0	0	0	0.000192234	0	0	0	0.000192234	0	0	0	0	0.000192234	0.000192234	0	0	0	0	0.000192234	0	0	0	2.7462e-05	4.80584e-05	0.481438
k__Bacteria;p__Bacteroidetes;c__Bacteroidia;o__Bacteroidales;f__	0.0153787	0.0396002	0.0113418	0.0213379	0.0309496	0.0161476	0.0111496	0.0259516	0.0134564	0	0.0144175	0.0182622	0.0472895	0.0359477	0.0224913	0.0186467	0	0.0482507	0.0413303	0.00903499	0.050173	0.01807	0.00788158	0.1213	0.0726644	0.0470973	0.011534	0.0192234	0.0465206	0.0288351	0.0215164	0.0351908	0.128661
k__Bacteria;p__Bacteroidetes;c__Bacteroidia;o__Bacteroidales;f__Bacteroidaceae	0.0232603	0.0434448	0.032872	0.0186467	0.0226836	0.0445982	0.0203768	0.0222991	0.0359477	0.0259516	0.053441	0.017301	0.047674	0.0247982	0.00576701	0.0134564	0.0111496	0.00922722	0.0349865	0.0119185	0.00788158	0.0111496	0.0161476	0.0153787	0.00768935	0.0101884	0.0236448	0.00480584	0.0192234	0.00980392	0.0309496	0.0132761	3.78792e-05
k__Bacteria;p__Bacteroidetes;c__Bacteroidia;o__Bacteroidales;f__Porphyromonadaceae	0.00845829	0.00634371	0.00499808	0.00711265	0.00884275	0.00884275	0.00307574	0.00980392	0.0198001	0.164168	0.0101884	0.00365244	0.011534	0.00826605	0.0171088	0.0176855	0.0601692	0.00845829	0.0190311	0.00826605	0.00807382	0.00941945	0.00730488	0.00711265	0.00326797	0.00961169	0.0178777	0.00249904	0.0142253	0.035371	0.019649	0.0153427	0.701244
k__Bacteria;p__Bacteroidetes;c__Bacteroidia;o__Bacteroidales;f__Prevotellaceae	0.0384468	0.0367166	0.0311419	0.064975	0.123991	0.0169166	0.0417147	0.0807382	0.0874664	0.00307574	0.0222991	0.0159554	0.0843906	0.0884275	0.0117263	0.0269127	0.000192234	0.0159554	0.086313	0.0142253	0.00788158	0.0215302	0.00326797	0.0140331	0.00788158	0.00557478	0.00999616	0.00884275	0.0196078	0.0432526	0.0525897	0.0185746	0.00309612
k__Bacteria;p__Bacteroidetes;c__Bacteroidia;o__Bacteroidales;f__Rikenellaceae	0.0334487	0.0824683	0.0463283	0.0701653	0.0553633	0.0709343	0.0403691	0.0988082	0.0905421	0.0688197	0.0763168	0.050173	0.0553633	0.0336409	0.050173	0.0941945	0.0845829	0.0767013	0.117263	0.0726644	0.0447905	0.0542099	0.059208	0.0292195	0.0576701	0.0605536	0.0901576	0.0340254	0.148789	0.0951557	0.0623387	0.0730849	0.28496
k__Bacteria;p__Bacteroidetes;c__Bacteroidia;o__Bacteroidales;f__S24-7	0.654748	0.542868	0.557478	0.528835	0.459246	0.496348	0.143599	0.301807	0.20396	0.296424	0.572857	0.459246	0.57401	0.509612	0.0717032	0.392926	0.140715	0.169358	0.47328	0.366974	0.109958	0.543253	0.456747	0.217609	0.0745867	0.164168	0.571511	0.050173	0.26336	0.0759323	0.450074	0.258891	0.00445927
k__Bacteria;p__Bacteroidetes;c__Bacteroidia;o__Bacteroidales;f__[Odoribacteraceae]	0.0474817	0.0893887	0.0665129	0.0601692	0.0236448	0.123414	0.0305652	0.0503652	0.00557478	0.000192234	0.0613226	0.154171	0.0651672	0.0209535	0.0572857	0.106882	0.000192234	0.0626682	0.0396002	0.0311419	0.0403691	0.100538	0.103037	0.134179	0.0434448	0.09208	0.0201845	0.0495963	0.0520953	0.000576701	0.057066	0.058367	0.931598
k__Bacteria;p__Bacteroidetes;c__Bacteroidia;o__Bacteroidales;f__[Paraprevotellaceae]	0	0	0	0	0	0	0	0	0	0	0	0	0.000192234	0.000384468	0	0	0	0	0	0	0	0	0	0.000384468	0	0	0	0	0	0	4.11929e-05	2.40292e-05	0.653749
k__Bacteria;p__Bacteroidetes;c__Flavobacteriia;o__Flavobacteriales;f__[Weeksellaceae]	0	0	0	0	0	0	0	0	0	0	0	0	0	0	0	0	0	0	0	0	0	0	0	0	0	0	0	0	0	0	0	0
k__Bacteria;p__Cyanobacteria;c__4C0d-2;o__YS2;f__	0.0011534	0.000384468	0	0.000576701	0.00615148	0.000192234	0.00499808	0.0136486	0.00269127	0.012303	0.000384468	0.000192234	0.000768935	0.000961169	0.00384468	0.00192234	0.0011534	0.00307574	0.0105729	0.00788158	0.00346021	0.000576701	0.000384468	0.00576701	0.000768935	0.00403691	0.0017301	0.0251826	0.0155709	0.0117263	0.00317186	0.00610342	0.181569
k__Bacteria;p__Cyanobacteria;c__Chloroplast;o__Streptophyta;f__	0	0.000961169	0	0	0.000384468	0	0.000384468	0	0	0.0011534	0.000384468	0	0	0.000384468	0.000384468	0	0	0.000768935	0.000192234	0	0.000192234	0	0	0.0011534	0.000192234	0	0	0.000192234	0.000192234	0	0.000260889	0.000204248	0.663988
k__Bacteria;p__Deferribacteres;c__Deferribacteres;o__Deferribacterales;f__Deferribacteraceae	0	0	0	0	0	0	0	0	0	0	0	0	0	0	0	0	0	0	0	0	0	0	0	0	0	0	0	0	0	0	0	0
k__Bacteria;p__Firmicutes;Other;Other;Other	0	0	0	0	0	0	0	0	0	0	0	0	0	0	0	0	0	0	0	0	0	0	0	0	0	0	0	0	0	0	0	0
k__Bacteria;p__Firmicutes;c__Bacilli;Other;Other	0	0	0	0	0	0	0	0.000192234	0	0	0	0	0	0	0	0	0	0	0	0	0	0	0	0	0	0	0	0	0	0	1.3731e-05	0	0.292969
k__Bacteria;p__Firmicutes;c__Bacilli;o__Bacillales;Other	0	0.000576701	0	0	0	0	0	0	0	0.000576701	0	0	0.000768935	0.000192234	0.000192234	0	0	0	0	0	0	0	0	0	0	0	0	0	0	0	0.000151041	1.20146e-05	0.0551064
k__Bacteria;p__Firmicutes;c__Bacilli;o__Bacillales;f__	0	0	0	0	0	0	0	0	0	0	0	0	0	0	0	0	0	0	0	0	0	0	0	0	0	0	0	0	0	0	0	0
k__Bacteria;p__Firmicutes;c__Bacilli;o__Bacillales;f__Bacillaceae	0	0	0	0	0	0	0	0	0	0	0	0	0	0	0	0	0	0	0	0	0	0	0	0	0	0	0	0	0	0	0	0
k__Bacteria;p__Firmicutes;c__Bacilli;o__Bacillales;f__Listeriaceae	0	0	0	0	0	0	0	0	0	0	0	0	0	0	0	0	0	0	0	0	0	0	0	0	0	0	0	0	0	0	0	0
k__Bacteria;p__Firmicutes;c__Bacilli;o__Bacillales;f__Paenibacillaceae	0	0	0	0	0	0	0	0	0	0	0	0	0	0	0	0	0	0	0	0	0	0	0	0	0	0	0	0	0	0	0	0
k__Bacteria;p__Firmicutes;c__Bacilli;o__Bacillales;f__Planococcaceae	0	0	0	0	0	0	0	0	0	0	0	0	0	0.000768935	0	0	0	0	0	0	0	0	0	0	0	0	0	0	0	0	5.49239e-05	0	0.292969
k__Bacteria;p__Firmicutes;c__Bacilli;o__Bacillales;f__Staphylococcaceae	0	0	0	0	0	0	0	0	0	0.000192234	0	0	0	0	0	0	0	0	0	0	0	0	0	0	0	0	0	0	0	0	1.3731e-05	0	0.292969
k__Bacteria;p__Firmicutes;c__Bacilli;o__Lactobacillales;f__	0	0.000192234	0	0	0	0	0	0	0	0	0	0	0	0	0	0	0	0	0	0	0	0	0	0	0	0	0	0	0	0	1.3731e-05	0	0.292969
k__Bacteria;p__Firmicutes;c__Bacilli;o__Lactobacillales;f__Aerococcaceae	0	0	0	0	0.000384468	0	0	0	0	0	0	0	0	0	0	0	0	0	0	0	0	0	0	0	0	0	0	0	0	0	2.7462e-05	0	0.292969
k__Bacteria;p__Firmicutes;c__Bacilli;o__Lactobacillales;f__Enterococcaceae	0	0.000576701	0	0	0	0	0	0	0	0	0	0	0	0	0	0	0	0	0	0	0	0	0	0	0	0	0	0	0	0	4.11929e-05	0	0.292969
k__Bacteria;p__Firmicutes;c__Bacilli;o__Lactobacillales;f__Lactobacillaceae	0.0288351	0.0182622	0.0107651	0.000576701	0.00230681	0.00192234	0.0251826	0.070742	0.0176855	0.13341	0.00230681	0.00288351	0.0140331	0.112649	0.000768935	0.00576701	0.00519031	0.00653595	0.0186467	0.0011534	0.000768935	0.0101884	0.000384468	0.0234525	0.0221069	0.00826605	0.00288351	0.00346021	0.00788158	0.00288351	0.0315401	0.00752115	0.0360293
k__Bacteria;p__Firmicutes;c__Bacilli;o__Lactobacillales;f__Leuconostocaceae	0	0	0	0	0	0	0	0	0	0	0	0	0	0	0	0	0	0	0	0	0	0	0	0	0	0	0	0	0	0	0	0
k__Bacteria;p__Firmicutes;c__Bacilli;o__Lactobacillales;f__Streptococcaceae	0	0	0	0	0	0	0	0.000192234	0	0	0	0	0	0	0	0	0	0	0	0	0	0	0	0.000192234	0	0	0	0	0	0	1.3731e-05	1.20146e-05	0.92538
k__Bacteria;p__Firmicutes;c__Bacilli;o__Turicibacterales;f__Turicibacteraceae	0.00999616	0.00307574	0.00249904	0.000384468	0.00365244	0.00422914	0.00346021	0.00461361	0.000576701	0	0.00230681	0.00346021	0.00807382	0.00249904	0	0.00538255	0.000384468	0.000192234	0.000384468	0.00615148	0.00288351	0.000192234	0.00326797	0.0190311	0.000192234	0.000576701	0.00653595	0.000192234	0.00692042	0.000192234	0.00348767	0.00327999	0.890398
k__Bacteria;p__Firmicutes;c__Clostridia;Other;Other	0	0	0	0	0	0	0	0	0	0	0	0	0	0	0	0	0	0	0	0	0	0	0	0	0	0	0	0	0	0	0	0
k__Bacteria;p__Firmicutes;c__Clostridia;o__Clostridiales;Other	0.000192234	0	0.000576701	0	0.000192234	0	0	0.000384468	0.000192234	0.000192234	0	0	0	0	0	0.000192234	0.000192234	0.000576701	0	0.0011534	0.000192234	0	0.000384468	0.000192234	0.000192234	0.000192234	0	0.000192234	0.000384468	0.000576701	0.000123579	0.000276336	0.105413
k__Bacteria;p__Firmicutes;c__Clostridia;o__Clostridiales;f__	0.0511342	0.0495963	0.13168	0.110534	0.0990004	0.0767013	0.377739	0.174356	0.240292	0.0653595	0.0776624	0.133795	0.0307574	0.0728566	0.573433	0.148212	0.472318	0.434064	0.0676663	0.287774	0.54479	0.124375	0.157824	0.27451	0.583045	0.444444	0.10323	0.612841	0.207228	0.379469	0.120819	0.338452	0.000550264
k__Bacteria;p__Firmicutes;c__Clostridia;o__Clostridiales;f__Christensenellaceae	0.000192234	0	0	0.000192234	0	0.000192234	0	0	0	0	0.000192234	0.000192234	0.000384468	0.000768935	0.000384468	0.000576701	0	0	0	0.000384468	0	0	0	0	0	0	0	0	0.000384468	0.000192234	0.000151041	0.000120146	0.684849
k__Bacteria;p__Firmicutes;c__Clostridia;o__Clostridiales;f__Clostridiaceae	0.000192234	0.000192234	0.0011534	0.000192234	0.000576701	0.000576701	0.000384468	0.000961169	0.000192234	0.000768935	0.000192234	0.000384468	0.00307574	0.000384468	0.00192234	0.000768935	0.000192234	0.00365244	0.000768935	0.00192234	0.000384468	0.000576701	0.000768935	0.000384468	0.00269127	0.00634371	0.000576701	0.00134564	0.00249904	0.0011534	0.000659087	0.00162197	0.0490841
k__Bacteria;p__Firmicutes;c__Clostridia;o__Clostridiales;f__Dehalobacteriaceae	0.000384468	0	0	0	0.000192234	0	0.0017301	0.000961169	0.00153787	0.000192234	0	0.000192234	0	0	0.000384468	0.00153787	0.0017301	0.000576701	0	0.000961169	0.000192234	0.000384468	0	0	0.000768935	0.000768935	0	0.000576701	0.000384468	0.000192234	0.000370737	0.000528643	0.44775
k__Bacteria;p__Firmicutes;c__Clostridia;o__Clostridiales;f__Eubacteriaceae	0	0	0	0	0	0	0	0	0	0	0	0	0	0	0	0	0	0	0	0	0	0	0	0.000192234	0	0	0	0	0	0	0	1.20146e-05	0.358627
k__Bacteria;p__Firmicutes;c__Clostridia;o__Clostridiales;f__Lachnospiraceae	0.0196078	0.0278739	0.0440215	0.0530565	0.0361399	0.0643983	0.144944	0.0607459	0.0857363	0.0382545	0.0430604	0.0636294	0.0109573	0.00941945	0.0805459	0.0299885	0.116878	0.0599769	0.0113418	0.0703576	0.085544	0.0315263	0.0392157	0.0453672	0.0390235	0.0392157	0.0274894	0.0895809	0.0590158	0.14975	0.0501318	0.0609261	0.416383
k__Bacteria;p__Firmicutes;c__Clostridia;o__Clostridiales;f__Peptococcaceae	0	0	0	0.000192234	0	0	0	0	0.000384468	0	0.000192234	0	0	0	0	0.000192234	0	0	0.000192234	0.000576701	0	0	0	0.000768935	0	0	0	0	0.000192234	0	5.49239e-05	0.000120146	0.349711
k__Bacteria;p__Firmicutes;c__Clostridia;o__Clostridiales;f__Peptostreptococcaceae	0.000192234	0	0	0	0	0.000192234	0	0	0.000192234	0	0	0.000192234	0.000192234	0.000384468	0	0	0.000192234	0	0	0.000192234	0	0	0	0	0	0.000192234	0.000192234	0.000192234	0	0	9.61169e-05	6.0073e-05	0.372225
k__Bacteria;p__Firmicutes;c__Clostridia;o__Clostridiales;f__Ruminococcaceae	0.0228758	0.0278739	0.0309496	0.0426759	0.0359477	0.0396002	0.123991	0.0451749	0.158593	0.153595	0.0330642	0.0601692	0.0196078	0.0161476	0.0703576	0.0730488	0.0580546	0.0540177	0.0324875	0.0655517	0.0684352	0.0461361	0.0726644	0.0407536	0.0549789	0.0486351	0.0459439	0.0788158	0.0522876	0.142637	0.0578761	0.0628004	0.727518
k__Bacteria;p__Firmicutes;c__Clostridia;o__Clostridiales;f__Veillonellaceae	0	0	0.000192234	0	0	0	0	0	0	0	0	0	0	0	0	0	0	0	0	0	0	0	0	0	0	0	0	0	0	0	1.3731e-05	0	0.292969
k__Bacteria;p__Firmicutes;c__Clostridia;o__Clostridiales;f__[Mogibacteriaceae]	0.000192234	0.000192234	0.000384468	0	0.000384468	0.000576701	0	0	0	0	0.000192234	0	0	0	0.00134564	0.000384468	0.000192234	0.000192234	0.000576701	0	0.000576701	0	0.00134564	0.00134564	0.0011534	0.000192234	0.000576701	0	0.000576701	0.0011534	0.00013731	0.00060073	0.00339988
k__Bacteria;p__Firmicutes;c__Clostridia;o__Clostridiales;f__[Tissierellaceae]	0	0	0	0	0	0	0	0	0	0	0	0	0	0	0	0	0	0	0	0	0	0	0	0	0	0	0	0	0	0	0	0
k__Bacteria;p__Firmicutes;c__Erysipelotrichi;o__Erysipelotrichales;f__Erysipelotrichaceae	0.0159554	0.00519031	0.00307574	0.00576701	0.0540177	0.00269127	0.000192234	0.00595925	0.00692042	0.00346021	0.00269127	0.000768935	0.00922722	0.0436371	0.00153787	0.0134564	0.0017301	0.00192234	0.00576701	0.00307574	0.000768935	0.00557478	0.0261438	0.0017301	0.000576701	0.00499808	0.00788158	0.000961169	0.00134564	0.00269127	0.0113967	0.00501009	0.163791
k__Bacteria;p__Gemmatimonadetes;c__Gemm-3;o__;f__	0	0	0	0	0	0	0	0	0	0	0	0	0	0	0	0	0	0	0	0	0	0	0	0	0	0	0	0	0	0	0	0
k__Bacteria;p__Proteobacteria;c__Alphaproteobacteria;o__;f__	0	0	0	0	0	0	0	0	0	0	0	0	0	0	0.000384468	0	0	0.000768935	0	0.000576701	0	0	0	0	0	0.000576701	0	0.000192234	0.0011534	0	0	0.000228278	0.0248505
k__Bacteria;p__Proteobacteria;c__Alphaproteobacteria;o__RF32;f__	0.000192234	0	0	0.000961169	0.0103806	0	0.00134564	0.00903499	0.0011534	0.0128797	0	0	0.000576701	0.000576701	0.00538255	0.00288351	0.000961169	0.00749712	0.00634371	0.00365244	0.00557478	0.000961169	0.000384468	0.00672818	0.0119185	0.0107651	0.00230681	0.00557478	0.0217224	0.00365244	0.00265008	0.00601932	0.0736122
k__Bacteria;p__Proteobacteria;c__Alphaproteobacteria;o__Rhizobiales;f__Bradyrhizobiaceae	0	0	0	0	0	0	0	0	0	0	0	0	0	0	0	0	0	0	0	0	0	0	0	0	0	0	0	0	0	0	0	0
k__Bacteria;p__Proteobacteria;c__Alphaproteobacteria;o__Rhizobiales;f__Brucellaceae	0	0	0	0	0	0	0	0	0	0	0	0	0	0	0	0	0	0	0	0	0	0	0	0	0	0	0	0	0	0	0	0
k__Bacteria;p__Proteobacteria;c__Alphaproteobacteria;o__Rhizobiales;f__Methylobacteriaceae	0	0	0	0	0	0	0	0	0	0	0	0	0	0	0	0	0	0	0	0	0	0	0	0	0	0	0	0	0	0	0	0
k__Bacteria;p__Proteobacteria;c__Alphaproteobacteria;o__Rickettsiales;f__mitochondria	0.000384468	0	0	0	0.000192234	0	0	0	0	0.000961169	0	0	0	0.000192234	0	0	0	0.000768935	0.000192234	0	0	0.000192234	0	0.00192234	0.000192234	0.000192234	0	0	0.000576701	0	0.000123579	0.000252307	0.396898
k__Bacteria;p__Proteobacteria;c__Alphaproteobacteria;o__Sphingomonadales;f__Sphingomonadaceae	0	0	0	0	0	0	0	0	0	0	0	0	0	0	0	0	0	0	0	0	0	0	0	0	0	0	0	0	0	0	0	0
k__Bacteria;p__Proteobacteria;c__Betaproteobacteria;Other;Other	0	0	0	0	0	0	0	0	0	0	0	0	0	0	0	0	0	0	0	0	0	0	0	0	0	0	0	0	0	0	0	0
k__Bacteria;p__Proteobacteria;c__Betaproteobacteria;o__Burkholderiales;f__Alcaligenaceae	0.00615148	0.00307574	0.00461361	0.00615148	0.0111496	0.00326797	0.00692042	0.00941945	0.0107651	0.0107651	0.00499808	0.00326797	0.0011534	0.00192234	0.0128797	0.00749712	0.0234525	0.0213379	0.027105	0.0274894	0.00615148	0.00807382	0.00346021	0.0251826	0.00903499	0.0299885	0.00134564	0.00711265	0.0509419	0.00422914	0.00597298	0.0165802	0.00782352
k__Bacteria;p__Proteobacteria;c__Betaproteobacteria;o__Burkholderiales;f__Burkholderiaceae	0	0.000192234	0	0	0	0	0	0	0	0	0	0	0.000192234	0	0	0	0	0	0	0	0	0	0	0	0	0	0	0	0	0	2.7462e-05	0	0.125885
k__Bacteria;p__Proteobacteria;c__Betaproteobacteria;o__Burkholderiales;f__Comamonadaceae	0	0	0	0	0	0	0	0	0	0	0	0	0	0	0	0	0	0	0	0	0	0	0	0	0	0	0	0	0	0	0	0
k__Bacteria;p__Proteobacteria;c__Betaproteobacteria;o__Neisseriales;f__Neisseriaceae	0	0	0	0	0	0	0	0	0	0	0	0	0	0	0	0	0	0	0	0	0	0	0	0	0	0	0	0	0	0	0	0
k__Bacteria;p__Proteobacteria;c__Deltaproteobacteria;o__Desulfovibrionales;f__Desulfovibrionaceae	0.00557478	0.00269127	0.0107651	0.00211457	0.00211457	0.0188389	0.0134564	0.0017301	0.00980392	0.0017301	0.014802	0.00557478	0.00480584	0.000576701	0.00634371	0.0142253	0.014802	0.00807382	0.00134564	0.00269127	0.00865052	0.00865052	0.0138408	0.00365244	0.00365244	0.00749712	0.0144175	0.00384468	0.0017301	0.00768935	0.00675564	0.0075692	0.673672
k__Bacteria;p__Proteobacteria;c__Epsilonproteobacteria;o__Campylobacterales;f__Helicobacteraceae	0	0	0	0	0	0	0	0	0	0	0	0	0.000192234	0.000192234	0	0	0	0.000192234	0	0	0	0	0	0.000192234	0.000192234	0	0	0	0	0	2.7462e-05	3.60438e-05	0.75375
k__Bacteria;p__Proteobacteria;c__Gammaproteobacteria;o__Enterobacteriales;f__Enterobacteriaceae	0	0	0	0	0	0	0	0	0	0	0	0	0.000192234	0.000192234	0.000192234	0	0	0.000384468	0	0	0	0	0	0	0	0	0	0	0	0	2.7462e-05	3.60438e-05	0.796574
k__Bacteria;p__Proteobacteria;c__Gammaproteobacteria;o__Xanthomonadales;f__Xanthomonadaceae	0	0	0	0	0	0	0	0	0	0	0	0	0	0	0	0	0	0	0	0	0	0	0	0	0	0	0	0	0	0	0	0
k__Bacteria;p__Spirochaetes;c__Spirochaetes;o__Spirochaetales;f__Spirochaetaceae	0	0	0	0	0	0	0	0	0	0	0	0	0	0.000576701	0	0	0	0	0	0	0	0	0	0	0	0	0	0	0	0	4.11929e-05	0	0.292969
k__Bacteria;p__TM7;c__TM7-3;o__CW040;f__F16	0.000384468	0.000192234	0	0	0	0.000384468	0	0.000384468	0	0	0.000192234	0.000384468	0.000768935	0.000768935	0	0.000192234	0	0	0	0	0.000192234	0	0.000192234	0	0	0	0	0	0	0	0.000247158	3.60438e-05	0.00661202
k__Bacteria;p__Tenericutes;c__Mollicutes;o__Anaeroplasmatales;f__Anaeroplasmataceae	0	0	0	0	0	0	0	0	0	0	0	0.000192234	0	0.000192234	0	0.00422914	0	0	0	0.000192234	0	0	0.014802	0	0	0	0.00461361	0	0	0	2.7462e-05	0.00148981	0.167694
k__Bacteria;p__Tenericutes;c__Mollicutes;o__RF39;f__	0.00326797	0.000576701	0.00365244	0.00230681	0.00269127	0.00134564	0.000961169	0.00153787	0.00422914	0.000192234	0.000384468	0.00346021	0.00307574	0.00307574	0.000192234	0.00134564	0	0.000961169	0.000192234	0.000384468	0.000384468	0	0.00249904	0.000961169	0	0	0.00480584	0	0.000576701	0.000768935	0.00219696	0.000816993	0.0070129
k__Bacteria;p__Tenericutes;c__RF3;o__ML615J-28;f__	0	0	0	0	0	0	0	0	0	0	0	0	0	0.000192234	0	0	0	0	0	0	0	0	0	0	0	0	0	0	0	0	1.3731e-05	0	0.292969
k__Bacteria;p__Verrucomicrobia;c__Verrucomicrobiae;o__Verrucomicrobiales;f__Verrucomicrobiaceae	0.00153787	0.0119185	0.000576701	0.000768935	0.00153787	0.000384468	0.000768935	0.00768935	0.000384468	0.00365244	0.0011534	0	0.000384468	0.000768935	0.00134564	0.00672818	0.000961169	0.000768935	0.000768935	0.000576701	0.000192234	0.000768935	0.00134564	0.000192234	0.000768935	0.000961169	0.0119185	0.000192234	0.00249904	0	0.00225188	0.00187428	0.754045
k__Bacteria;p__Verrucomicrobia;c__[Spartobacteria];o__[Chthoniobacterales];f__[Chthoniobacteraceae]	0	0	0	0	0	0	0	0	0	0	0	0	0	0	0	0	0	0	0	0	0	0	0	0	0	0	0	0	0	0	0	0
