# Supplementary material for: Impact of PepT1 deletion on microbiota composition and colitis requires multiple generations
Source: NPJ Biofilms Microbiomes. 2020 Jul 21;6:27. doi: 10.1038/s41522-020-0137-y (PMC7374158; doi:10.1038/s41522-020-0137-y)
Supplement: Supplementary file 5 — Supplementary Data 4 [file 41522_2020_137_MOESM5_ESM.xlsx]

## Sheet: F4_L5
# Constructed from biom file
#OTU ID	reWT F4 - 1	reWT F4 - 2	reWT F4 - 3	reWT F4 - 4	reWT F4 - 5	reWT F4 - 6	reWT F4 - 7	reWT F4 - 8	reWT F4 - 9	reWT F4 - 10	reWT F4 - 11	reWT F4 - 12	reWT F4 - 13	reWT F4 - 14	reWT F4 - 15	reWT F4 - 16	reWT F4 - 17	reWT F4 - 18	reWT F4 - 19	reWT F4 - 20	reWT F4 - 21	reWT F4 - 22	reKO F4 -1	reKO F4 -2	reKO F4 -3	reKO F4 -4	reKO F4 -5	reKO F4 -6	reKO F4 -7	reKO F4 -8	reKO F4 -9	reKO F4 -10	reKO F4 -11	reKO F4 -12	reKO F4 -13	reKO F4 -14	reKO F4 -15	reKO F4 -16	reKO F4 -17	Av. WT	Av. KO	p-value
Unassigned;Other;Other;Other;Other	0.00134564	0.000961169	0.000384468	0.000961169	0.000192234	0.000768935	0.000192234	0.000576701	0.000768935	0.000768935	0.000961169	0.000768935	0.00134564	0.00153787	0.000192234	0.000961169	0.000961169	0.000961169	0.000192234	0.000768935	0.000384468	0.000384468	0.000192234	0.000961169	0.0011534	0.000384468	0.000384468	0.000384468	0.0011534	0.000384468	0.000384468	0.000384468	0.000576701	0.000961169	0.000192234	0.000961169	0.000576701	0.000576701	0.000192234	0.000742721	0.000576701	0.172248
k__Bacteria;p__Actinobacteria;c__Actinobacteria;o__Actinomycetales;f__Microbacteriaceae	0	0	0	0	0	0	0	0	0	0	0	0	0	0	0.000192234	0	0	0	0	0	0	0	0	0	0	0	0	0	0	0	0	0	0	0	0	0	0	0	0	8.7379e-06	0	0.386488
k__Bacteria;p__Actinobacteria;c__Actinobacteria;o__Bifidobacteriales;f__Bifidobacteriaceae	0	0.00230681	0	0.000192234	0.00557478	0	0.0011534	0	0	0.000576701	0.000192234	0.000576701	0.000192234	0.000192234	0.00288351	0.000576701	0.00365244	0	0.0011534	0.0011534	0.000384468	0.0017301	0	0.00788158	0.00346021	0	0.00730488	0.012303	0	0	0.000384468	0	0	0	0	0	0.000192234	0.000768935	0	0.00102233	0.00189972	0.313479
k__Bacteria;p__Actinobacteria;c__Coriobacteriia;o__Coriobacteriales;f__Coriobacteriaceae	0	0.00134564	0.0017301	0.00230681	0.00307574	0.0011534	0.000192234	0.00192234	0.00153787	0.000961169	0.000384468	0.00192234	0.000768935	0.0011534	0.00461361	0.0011534	0.00134564	0.000768935	0.0011534	0.0011534	0.00211457	0.00288351	0.000768935	0.00499808	0.0017301	0.00269127	0.00307574	0.00230681	0.00153787	0.00749712	0.0011534	0.000768935	0.000576701	0.000961169	0.000384468	0.000961169	0.00153787	0.000961169	0.000576701	0.00152913	0.00191103	0.419589
k__Bacteria;p__Bacteroidetes;c__Bacteroidia;o__Bacteroidales;Other	0	0	0	0	0.000384468	0	0	0.000192234	0	0	0	0	0	0	0	0	0.000192234	0	0	0.000384468	0	0.000192234	0	0	0	0.000192234	0	0	0	0	0	0.000192234	0	0	0	0.000192234	0	0	0	6.11653e-05	3.39236e-05	0.431059
k__Bacteria;p__Bacteroidetes;c__Bacteroidia;o__Bacteroidales;f__	0.0209535	0.0367166	0.083045	0.0565167	0.00403691	0.0359477	0.0426759	0.0284506	0.0109573	0.0346021	0.0178777	0.0294118	0.0680507	0.0124952	0.0551711	0.0186467	0.0230681	0.0376778	0.0478662	0.0367166	0.0146098	0.0545944	0.0178777	0.0215302	0.0290273	0.0167243	0.0307574	0.0661284	0.0463283	0.0199923	0.00961169	0.0259516	0.0253749	0.0292195	0.027105	0.0265283	0.0224913	0.0284506	0.0307574	0.035004	0.0278739	0.205302
k__Bacteria;p__Bacteroidetes;c__Bacteroidia;o__Bacteroidales;f__Bacteroidaceae	0.00768935	0.00980392	0.0457516	0.0413303	0.0126874	0.0836217	0.00538255	0.0203768	0.00884275	0.00557478	0.00807382	0.0178777	0.0171088	0.00922722	0.0119185	0.0134564	0.0134564	0.0182622	0.000961169	0.0190311	0.00615148	0.0230681	0.00442138	0.0176855	0.0192234	0.00865052	0.0209535	0.0447905	0.0103806	0.00980392	0.00422914	0.00653595	0.0105729	0.0109573	0.00480584	0.00980392	0.00634371	0.0124952	0.0119185	0.0181661	0.012563	0.257712
k__Bacteria;p__Bacteroidetes;c__Bacteroidia;o__Bacteroidales;f__Porphyromonadaceae	0.00615148	0.00595925	0.0107651	0.00845829	0.00576701	0.00980392	0.00634371	0.00749712	0.00384468	0.00307574	0.00211457	0.00403691	0.00980392	0.00461361	0.00788158	0.00615148	0.00326797	0.0126874	0.00480584	0.0126874	0.00153787	0.00999616	0.00595925	0.0140331	0.0201845	0.00980392	0.0219146	0.0242215	0.0128797	0.0113418	0.00807382	0.0165321	0.0109573	0.00269127	0.00826605	0.00884275	0.0153787	0.01807	0.00788158	0.00669323	0.0127666	0.000229041
k__Bacteria;p__Bacteroidetes;c__Bacteroidia;o__Bacteroidales;f__Prevotellaceae	0.00749712	0.0999616	0.0545944	0.0324875	0.0105729	0.0246059	0.0244137	0.00845829	0.0142253	0.0119185	0.00884275	0.00615148	0.0561323	0.0217224	0.0211457	0.0605536	0.0513264	0.0121107	0.0305652	0.083045	0.0149942	0.0182622	0.00442138	0.0144175	0.0142253	0.0140331	0.00711265	0.0334487	0.0219146	0.00788158	0.00365244	0.0188389	0.0213379	0.0224913	0.0153787	0.00768935	0.0394079	0.0269127	0.0199923	0.0306176	0.0172445	0.0524126
k__Bacteria;p__Bacteroidetes;c__Bacteroidia;o__Bacteroidales;f__Rikenellaceae	0.0313341	0.0890042	0.0713187	0.0555556	0.050173	0.0594002	0.0517109	0.0753556	0.029604	0.0240292	0.0274894	0.0601692	0.0692042	0.0388312	0.0415225	0.0542099	0.0809304	0.0891965	0.0153787	0.0924644	0.0409458	0.0434448	0.0394079	0.0865052	0.102268	0.0824683	0.0963091	0.0784314	0.0607459	0.0632449	0.0278739	0.0768935	0.0916955	0.0390235	0.0451749	0.0538255	0.0936178	0.0838139	0.0597847	0.0541488	0.0694755	0.0425638
k__Bacteria;p__Bacteroidetes;c__Bacteroidia;o__Bacteroidales;f__S24-7	0.106498	0.330642	0.283929	0.225298	0.292195	0.46213	0.193387	0.420223	0.0607459	0.118608	0.0847751	0.190119	0.555363	0.180315	0.336601	0.213187	0.325836	0.342945	0.375048	0.233564	0.0249904	0.32103	0.0392157	0.416571	0.334295	0.312572	0.316609	0.262591	0.176278	0.391388	0.0665129	0.11707	0.108997	0.0976547	0.0520953	0.11361	0.22376	0.216647	0.133026	0.258065	0.198758	0.164184
k__Bacteria;p__Bacteroidetes;c__Bacteroidia;o__Bacteroidales;f__[Odoribacteraceae]	0.0361399	0.0399846	0.0274894	0.0155709	0.0488274	0.0196078	0.0980392	0.0918877	0.0390235	0.211073	0.0955402	0.0303729	0.00884275	0.0553633	0.0868897	0.0288351	0.0417147	0.0482507	0.0845829	0.0542099	0.0117263	0.0436371	0.154364	0.0315263	0.0517109	0.100346	0.0261438	0.116109	0	0.0594002	0.0509419	0.0834295	0.10323	0.0878508	0.168012	0.0213379	0.059208	0.0736255	0.0622837	0.0553458	0.0735011	0.21665
k__Bacteria;p__Bacteroidetes;c__Bacteroidia;o__Bacteroidales;f__[Paraprevotellaceae]	0	0	0	0	0	0	0	0	0	0	0	0	0	0	0.000576701	0	0	0	0	0	0	0	0	0	0	0	0	0	0	0	0	0	0	0	0	0	0	0	0	2.62137e-05	0	0.386488
k__Bacteria;p__Bacteroidetes;c__Flavobacteriia;o__Flavobacteriales;f__[Weeksellaceae]	0	0	0	0	0	0	0	0	0	0	0	0	0	0	0.000384468	0	0	0	0	0	0	0	0	0	0	0	0	0	0	0	0	0	0	0	0	0	0	0	0	1.74758e-05	0	0.386488
k__Bacteria;p__Cyanobacteria;c__4C0d-2;o__YS2;f__	0.0207612	0.0240292	0.0130719	0.0111496	0.00653595	0.00442138	0.0595925	0.00999616	0.0317186	0.0467128	0.0272972	0.000192234	0.0190311	0.0217224	0.0182622	0.023837	0.0246059	0.0209535	0.0155709	0.0246059	0.0228758	0.0192234	0.0178777	0.00961169	0.00961169	0.00903499	0.00249904	0.0119185	0.0374856	0.00326797	0.017301	0.0142253	0.0165321	0.044406	0.0138408	0.0269127	0.017301	0.0294118	0.0242215	0.0211894	0.0179682	0.425463
k__Bacteria;p__Cyanobacteria;c__Chloroplast;o__Streptophyta;f__	0	0	0	0	0	0	0	0	0	0	0	0	0	0	0	0	0	0.000384468	0.000384468	0	0.000192234	0.000384468	0	0	0	0	0.000192234	0.000384468	0.000192234	0	0	0	0.000192234	0	0	0	0	0.000192234	0	6.11653e-05	6.78472e-05	0.87341
k__Bacteria;p__Firmicutes;Other;Other;Other	0	0	0	0	0	0	0	0	0	0	0	0	0	0	0	0	0	0	0	0	0	0	0	0	0	0	0	0	0	0	0	0	0	0	0	0	0.000192234	0	0	0	1.13079e-05	0.260733
k__Bacteria;p__Firmicutes;c__Bacilli;Other;Other	0	0.000192234	0	0	0	0	0	0	0	0	0	0	0	0.000192234	0	0	0	0	0	0	0	0.000384468	0	0	0	0	0	0	0	0	0	0	0	0	0	0	0	0	0	3.49516e-05	0	0.144307
k__Bacteria;p__Firmicutes;c__Bacilli;o__Bacillales;Other	0	0	0	0	0	0	0	0	0	0.000192234	0	0.000192234	0	0	0	0	0	0	0	0	0	0	0	0	0	0	0	0	0	0	0	0	0	0	0	0	0	0	0	1.74758e-05	0	0.212025
k__Bacteria;p__Firmicutes;c__Bacilli;o__Bacillales;f__Paenibacillaceae	0	0	0	0	0	0	0	0	0	0	0	0	0	0	0.000192234	0	0	0	0	0	0	0	0	0	0	0	0	0	0	0	0	0	0	0	0	0	0	0	0	8.7379e-06	0	0.386488
k__Bacteria;p__Firmicutes;c__Bacilli;o__Bacillales;f__Planococcaceae	0	0	0	0.000192234	0	0	0	0	0	0	0	0	0	0	0	0	0	0	0	0	0	0	0	0	0	0	0	0	0	0	0	0	0	0	0	0	0	0	0	8.7379e-06	0	0.386488
k__Bacteria;p__Firmicutes;c__Bacilli;o__Lactobacillales;f__Enterococcaceae	0	0	0.000192234	0	0.000192234	0	0	0	0	0	0	0	0	0	0.000384468	0	0	0	0	0	0	0	0	0	0	0	0	0	0	0	0	0	0	0	0	0	0	0	0	3.49516e-05	0	0.144307
k__Bacteria;p__Firmicutes;c__Bacilli;o__Lactobacillales;f__Lactobacillaceae	0.00269127	0.00941945	0.0155709	0.00903499	0.0201845	0.0157632	0.00153787	0.0371011	0.00269127	0.00269127	0.00365244	0.0363322	0.00595925	0.00346021	0.0340254	0.00307574	0.00595925	0.00961169	0.0224913	0.00365244	0.0017301	0.0184544	0.00192234	0.0121107	0.0159554	0.00634371	0.0351788	0.0184544	0.0359477	0.0017301	0.00153787	0.00461361	0.0228758	0.00557478	0.000768935	0.00269127	0.00576701	0.041907	0.00730488	0.0120496	0.0129814	0.817371
k__Bacteria;p__Firmicutes;c__Bacilli;o__Lactobacillales;f__Streptococcaceae	0	0	0	0.000192234	0.000384468	0	0	0	0.000192234	0	0	0	0	0	0	0	0	0	0	0	0	0.000192234	0	0	0	0	0	0.000961169	0	0	0	0	0	0	0	0	0	0	0	4.36895e-05	5.65393e-05	0.817626
k__Bacteria;p__Firmicutes;c__Bacilli;o__Turicibacterales;f__Turicibacteraceae	0.00192234	0.0169166	0.00922722	0.00768935	0.0165321	0.00538255	0.00884275	0.00422914	0.00326797	0.00269127	0.000961169	0.00922722	0.00749712	0.00557478	0.0174933	0.00461361	0.0274894	0.00442138	0.0153787	0.00884275	0.000576701	0.0492118	0.000192234	0	0.000192234	0.00576701	0.000192234	0	0	0.00576701	0	0.000192234	0	0	0.000192234	0.000192234	0.00768935	0.000384468	0	0.0103631	0.00122125	0.00173795
k__Bacteria;p__Firmicutes;c__Clostridia;o__Clostridiales;Other	0.000192234	0.000192234	0.000768935	0.000384468	0	0.000576701	0.000576701	0.000384468	0.000192234	0.000384468	0	0.000384468	0	0.000384468	0.000192234	0.000384468	0.000192234	0.000192234	0.000384468	0	0	0.000192234	0	0.000192234	0	0.000384468	0	0	0.000384468	0.000384468	0.000384468	0.000384468	0	0.000192234	0.000384468	0.000192234	0.000192234	0	0	0.000270875	0.000180926	0.162551
k__Bacteria;p__Firmicutes;c__Clostridia;o__Clostridiales;f__	0.523068	0.195309	0.196655	0.314494	0.217801	0.138601	0.352557	0.177047	0.522876	0.364283	0.560938	0.393887	0.0905421	0.396194	0.16609	0.36832	0.20742	0.217609	0.222414	0.253172	0.657439	0.197616	0.517686	0.178777	0.216263	0.26163	0.287197	0.181084	0.438485	0.243945	0.606305	0.492311	0.396002	0.478854	0.519223	0.466936	0.301615	0.323722	0.392734	0.306106	0.370751	0.173238
k__Bacteria;p__Firmicutes;c__Clostridia;o__Clostridiales;f__Christensenellaceae	0	0.000192234	0.000192234	0	0.000192234	0.000192234	0	0.000192234	0.000192234	0	0	0	0	0.000192234	0	0	0.000192234	0.000384468	0.000192234	0.000192234	0.000192234	0.000576701	0.000192234	0	0.000192234	0.000768935	0.000768935	0.000384468	0.000192234	0.000192234	0	0.000192234	0.000192234	0	0	0	0.000384468	0	0.000576701	0.000139806	0.000237465	0.145526
k__Bacteria;p__Firmicutes;c__Clostridia;o__Clostridiales;f__Clostridiaceae	0.000961169	0.000192234	0.00499808	0.000768935	0.00576701	0.00653595	0	0	0.000192234	0.000192234	0	0.00749712	0.000384468	0.00326797	0.00692042	0	0.00134564	0.000384468	0.00211457	0.000768935	0	0.00211457	0.000576701	0.000768935	0.00153787	0.000192234	0.000384468	0.000961169	0.000384468	0.000576701	0.000192234	0	0	0	0.000576701	0.000384468	0	0.000384468	0.000576701	0.00201845	0.000441007	0.0172244
k__Bacteria;p__Firmicutes;c__Clostridia;o__Clostridiales;f__Dehalobacteriaceae	0.0017301	0.000961169	0.00192234	0.00211457	0.000961169	0.000192234	0.000192234	0.000576701	0.000961169	0.00153787	0.000384468	0.00134564	0.000961169	0.000961169	0.000768935	0.0011534	0.000192234	0.000961169	0.000961169	0	0.000576701	0.00153787	0.00230681	0.00134564	0.000961169	0.000384468	0.000192234	0.000384468	0.000192234	0.000384468	0.000384468	0.000961169	0.000768935	0.000961169	0.000384468	0.0017301	0.000576701	0.000192234	0.00192234	0.000952431	0.000825474	0.524282
k__Bacteria;p__Firmicutes;c__Clostridia;o__Clostridiales;f__Lachnospiraceae	0.0926567	0.0384468	0.0711265	0.0878508	0.067474	0.0405613	0.0734333	0.0432526	0.0984237	0.0634371	0.0686275	0.0951557	0.0199923	0.0932334	0.0509419	0.0815071	0.047674	0.0536332	0.0605536	0.0511342	0.0957324	0.0786236	0.0524798	0.0457516	0.0347943	0.0522876	0.0428681	0.0297962	0.062476	0.0490196	0.0609381	0.0519031	0.0934256	0.0718954	0.0361399	0.121684	0.0513264	0.0463283	0.118416	0.066976	0.06009	0.385972
k__Bacteria;p__Firmicutes;c__Clostridia;o__Clostridiales;f__Peptococcaceae	0.00134564	0.000192234	0.000192234	0.000576701	0	0	0.000192234	0	0.000192234	0.00134564	0.000768935	0.000384468	0	0.000768935	0	0.00134564	0.000192234	0.000384468	0	0.000192234	0	0	0.000192234	0.000384468	0	0	0	0	0.000576701	0	0.000192234	0.000192234	0	0.000192234	0	0	0.000192234	0	0	0.000366992	0.000113079	0.0381715
k__Bacteria;p__Firmicutes;c__Clostridia;o__Clostridiales;f__Peptostreptococcaceae	0.000192234	0	0	0	0	0.000384468	0	0	0	0	0	0	0	0	0	0	0	0	0	0	0	0	0	0	0	0	0	0	0	0	0	0	0.000192234	0	0	0	0	0	0	2.62137e-05	1.13079e-05	0.538412
k__Bacteria;p__Firmicutes;c__Clostridia;o__Clostridiales;f__Ruminococcaceae	0.117455	0.0495963	0.0515186	0.0922722	0.0465206	0.0447905	0.0520953	0.0384468	0.147443	0.0680507	0.064975	0.0949635	0.03787	0.100346	0.0434448	0.083045	0.0494041	0.0780469	0.0499808	0.0599769	0.0553633	0.0520953	0.0851596	0.053441	0.0511342	0.0603614	0.0297962	0.0482507	0.0605536	0.0424837	0.0903499	0.0588235	0.0738178	0.0751634	0.061707	0.0899654	0.0665129	0.0486351	0.0751634	0.0671682	0.0630187	0.596656
k__Bacteria;p__Firmicutes;c__Clostridia;o__Clostridiales;f__Veillonellaceae	0	0	0	0	0	0	0	0	0	0	0	0	0	0	0	0	0	0	0	0	0	0	0	0	0	0	0	0.000768935	0	0	0	0	0	0	0	0	0	0	0	0	4.52315e-05	0.260733
k__Bacteria;p__Firmicutes;c__Clostridia;o__Clostridiales;f__[Mogibacteriaceae]	0.000961169	0	0.000768935	0.000576701	0.000384468	0	0.000384468	0.000192234	0.000192234	0.000576701	0.000192234	0.0011534	0	0.000384468	0.000192234	0.000576701	0	0.000192234	0	0.000192234	0.000576701	0	0	0	0.000576701	0.000384468	0	0	0.000576701	0.000576701	0	0.000384468	0.000192234	0.000768935	0.000384468	0.0011534	0.000192234	0	0.000384468	0.000340778	0.000327928	0.904828
k__Bacteria;p__Firmicutes;c__Erysipelotrichi;o__Erysipelotrichales;f__Erysipelotrichaceae	0.000961169	0.0157632	0.00384468	0.00230681	0.138793	0.0142253	0.00192234	0.00922722	0.00461361	0.00249904	0.00153787	0.00461361	0.0017301	0.00403691	0.0461361	0.00249904	0.0372933	0.0261438	0.0192234	0.0176855	0.000576701	0.014802	0.00134564	0.00326797	0.00288351	0.0130719	0.00384468	0.00422914	0.00192234	0.0257593	0.000384468	0.00384468	0.000576701	0.000961169	0.000576701	0	0.00346021	0.00230681	0.000192234	0.0168379	0.00403691	0.0918803
k__Bacteria;p__Proteobacteria;c__Alphaproteobacteria;o__;f__	0	0	0.000384468	0	0.000576701	0	0	0.000192234	0	0	0	0	0.000384468	0	0	0	0	0.000768935	0.000576701	0	0	0.000576701	0	0.000768935	0	0	0.000192234	0	0	0	0.000192234	0	0	0	0.000384468	0	0	0.000192234	0	0.000157282	0.000101771	0.46993
k__Bacteria;p__Proteobacteria;c__Alphaproteobacteria;o__RF32;f__	0.00211457	0.00865052	0	0.000961169	0.00288351	0	0.0105729	0.000768935	0.0017301	0.0192234	0.00884275	0.000192234	0.00403691	0.00461361	0.00711265	0.00749712	0.0190311	0.00384468	0.0011534	0.0144175	0.0407536	0	0.00365244	0.00903499	0.00595925	0.00249904	0.00153787	0.00134564	0.00557478	0.00480584	0.0107651	0.00326797	0.00249904	0.00692042	0.0111496	0.00884275	0.0171088	0.0107651	0.0117263	0.00720003	0.00690911	0.907945
k__Bacteria;p__Proteobacteria;c__Alphaproteobacteria;o__Rhizobiales;f__Methylobacteriaceae	0	0	0	0	0	0.000192234	0	0	0	0	0	0	0	0	0	0	0	0	0	0	0	0	0	0	0	0	0	0	0	0	0	0	0	0	0	0	0	0	0	8.7379e-06	0	0.386488
k__Bacteria;p__Proteobacteria;c__Alphaproteobacteria;o__Rickettsiales;f__mitochondria	0	0	0	0.000192234	0	0	0	0.000384468	0.000384468	0.000192234	0	0	0.000192234	0	0.000576701	0	0	0	0.0011534	0	0	0.000576701	0	0	0.000192234	0	0.000384468	0.000192234	0	0	0	0	0	0	0	0	0	0	0	0.00016602	4.52315e-05	0.11461
k__Bacteria;p__Proteobacteria;c__Betaproteobacteria;Other;Other	0	0	0	0	0	0	0	0	0	0	0	0	0	0	0	0	0	0	0	0	0	0	0	0.000192234	0	0	0	0	0	0	0	0	0	0	0	0	0	0	0	0	1.13079e-05	0.260733
k__Bacteria;p__Proteobacteria;c__Betaproteobacteria;o__Burkholderiales;f__Alcaligenaceae	0.00269127	0.0165321	0.0194156	0.00768935	0.0357555	0.0211457	0.00595925	0.0178777	0.00211457	0.00557478	0.0017301	0.00211457	0.0153787	0.0121107	0.0232603	0.00692042	0.0192234	0.0140331	0.0167243	0.0186467	0.00403691	0.0392157	0.00422914	0.0301807	0.0405613	0.0303729	0.0232603	0.0207612	0.0151865	0.0365244	0.00384468	0.0169166	0.0153787	0.00711265	0.00499808	0.0276817	0.0572857	0.0174933	0.0311419	0.0140069	0.0225253	0.0384672
k__Bacteria;p__Proteobacteria;c__Betaproteobacteria;o__Burkholderiales;f__Comamonadaceae	0	0	0	0	0	0	0	0	0	0	0	0	0.000192234	0	0	0	0	0	0	0	0	0	0	0	0	0.000192234	0	0	0	0	0	0	0	0	0	0	0	0	0	8.7379e-06	1.13079e-05	0.855874
k__Bacteria;p__Proteobacteria;c__Deltaproteobacteria;o__Desulfovibrionales;f__Desulfovibrionaceae	0.00941945	0.00230681	0.023837	0.0169166	0.00249904	0.00403691	0.00422914	0.00230681	0.0113418	0.00499808	0.00768935	0.00807382	0.000961169	0.0253749	0.00384468	0.0140331	0.000961169	0.000576701	0.00192234	0.00499808	0.000576701	0.00249904	0.00442138	0.00288351	0.00365244	0.00519031	0.00576701	0.00326797	0.00730488	0.0101884	0.00672818	0.00480584	0.00307574	0.00365244	0.00288351	0.00692042	0.00692042	0.000961169	0.00615148	0.00697284	0.00498677	0.282357
k__Bacteria;p__Proteobacteria;c__Epsilonproteobacteria;o__Campylobacterales;f__Helicobacteraceae	0	0	0	0	0	0	0	0	0	0	0	0	0	0	0.000576701	0	0	0	0	0	0	0	0	0	0	0	0	0	0	0	0	0	0	0	0	0	0	0	0	2.62137e-05	0	0.386488
k__Bacteria;p__Proteobacteria;c__Gammaproteobacteria;o__Enterobacteriales;f__Enterobacteriaceae	0	0	0	0	0	0	0	0	0	0	0	0	0	0	0.000384468	0	0	0	0	0	0	0	0	0.000384468	0	0	0	0.00230681	0	0	0	0	0	0	0	0	0	0	0	1.74758e-05	0.00015831	0.251426
k__Bacteria;p__TM7;c__TM7-3;o__CW040;f__F16	0.000192234	0	0	0	0.000192234	0	0	0.000768935	0	0	0	0	0	0	0.000192234	0.000192234	0	0.000384468	0	0	0	0	0	0.000576701	0	0	0	0.000192234	0.000192234	0.000961169	0	0	0	0	0	0	0	0	0	8.7379e-05	0.000113079	0.722622
k__Bacteria;p__Tenericutes;c__Mollicutes;o__Anaeroplasmatales;f__Anaeroplasmataceae	0	0	0	0	0.000192234	0	0.000192234	0	0.000192234	0	0	0	0.000192234	0	0	0	0	0	0	0	0	0	0.0409458	0	0	0	0	0	0	0	0.0269127	0	0	0.0107651	0.0246059	0	0	0	0	3.49516e-05	0.00607233	0.028692
k__Bacteria;p__Tenericutes;c__Mollicutes;o__RF39;f__	0.00288351	0.00384468	0.00730488	0.00595925	0.00249904	0.00326797	0.00365244	0.00211457	0.000961169	0.00384468	0.00576701	0.00288351	0.00768935	0.0011534	0.00595925	0.00307574	0.012303	0.00422914	0.00653595	0.00576701	0.000192234	0.00230681	0	0.00192234	0.000192234	0.00230681	0.000768935	0.0011534	0	0.000384468	0.000192234	0	0	0.000384468	0.000384468	0.000961169	0.000192234	0.000768935	0.00153787	0.00428157	0.000655856	5.21681e-06
k__Bacteria;p__Verrucomicrobia;c__Verrucomicrobiae;o__Verrucomicrobiales;f__Verrucomicrobiaceae	0.000192234	0.000576701	0	0	0.000192234	0.00269127	0.000576701	0	0.000576701	0.000384468	0.000384468	0	0.000192234	0.000576701	0.00307574	0.000192234	0.000768935	0	0.000576701	0.000576701	0.000768935	0.000192234	0.000192234	0.0322953	0.0380623	0.000961169	0.0344098	0.0324875	0.0011534	0.00211457	0.000576701	0.000384468	0.000961169	0.000384468	0	0	0.000576701	0.0140331	0.00153787	0.000567963	0.00941945	0.00726936
